# Supplementary material for: Bacterial Communities of the Coronal Sulcus and Distal Urethra of Adolescent Males
Source: PLoS One. 2012 May 11;7(5):e36298. doi: 10.1371/journal.pone.0036298 (PMC3350528; doi:10.1371/journal.pone.0036298)
Supplement: Table S3 — RDP classifier summary of 16 S rRNA sequences and select meta-data. Tables list 90% confidence RDPII results for quality-checked sequences. V3–V5 data-set. (XLS) [file pone.0036298.s004.xls]

## Sheet: Sheet1
Key: YMP ID = Subject. Method = U (urine), S (coronal sulcus). Race = self reported race. Circumcised = Y (yes), N (no). Had vaginal, had anal, received oral; y = had ever reported activity at sampling point.
Enrollment
YMP_ID	1	2	3	4	5	6	7	8	9	10	11	12	13	14	15	16	17	18	1	2	3	4	5	6	7	8	9	10	11	12	13	14	15	16	17	18
Method	U	U	U	U	U	U	U	U	U	U	U	U	U	U	U	U	U	U	S	S	S	S	S	S	S	S	S	S	S	S	S	S	S	S	S	S
Race	White	White	Black	White	White	Black	Hispanic	Black	Peruvian/Puerto_Rican	White	Venezuelan	White	White	Black	Black	Black	Hispanic	Black	White	White	Black	White	White	Black	Hispanic	Black	Peruvian/Puerto_Rican	White	Venezuelan	White	White	Black	Black	Black	Hispanic	Black
Circumcised	No	Yes	Yes	Yes	No	Yes	Yes	Yes	Yes	Yes	Yes	Yes	No	Yes	No	No	No	Yes	No	Yes	Yes	Yes	No	Yes	Yes	Yes	Yes	Yes	Yes	Yes	No	Yes	No	No	No	Yes
HadVaginal	No	No	Yes	No	No	Yes	Yes	Yes	Yes	No	No	Yes	Yes	Yes	No	Yes	No	Yes	No	No	Yes	No	No	Yes	Yes	Yes	Yes	No	No	Yes	Yes	Yes	No	Yes	No	Yes
HadAnal	No	No	No	No	No	No	Yes	No	Yes	No	No	Yes	No	Yes	No	Yes	No	No	No	No	No	No	No	No	Yes	No	Yes	No	No	Yes	No	Yes	No	Yes	No	No
ReceivedOral	No	No	No	No	No	Yes	No	Yes	Yes	No	No	Yes	Yes	Yes	No	Yes	No	Yes	No	No	No	No	No	Yes	No	Yes	Yes	No	No	Yes	Yes	Yes	No	Yes	No	Yes
Total High-quality Seq	2052	2175	992	2060	1363	708	2608	2455	1004	339	519	622	3118	2528	796	571	2633	1797	2752	3524	2594	180	2995	2585	1814	2427	3229	310	2908	609	2379	1830	2863	1665	3353	2925
Abiotrophia	0	0	0	0	0	0	0	0	0	0	0	0	0	0	0	0	0	0	0	0	1	0	0	0	0	0	0	6	0	0	0	0	0	0	0	0
Acetivibrio	0	0	0	0	0	0	0	0	0	0	0	0	0	0	0	0	0	0	0	0	0	1	0	0	0	0	0	0	0	0	0	0	0	0	0	0
Acholeplasma	1	0	0	0	0	0	0	0	0	0	0	0	0	0	0	0	0	0	0	0	0	0	0	0	0	0	0	0	0	0	0	0	0	0	0	0
Acidovorax	0	0	0	0	0	0	0	0	0	0	0	0	0	0	0	0	0	0	0	0	0	0	0	0	1	0	0	0	0	0	0	0	0	0	0	0
Acinetobacter	0	6	0	0	1	0	1	0	0	0	3	0	0	0	0	1	0	0	0	0	0	1	0	0	1	0	0	0	0	0	0	2	1	9	0	0
Actinobaculum	4	0	0	0	0	0	0	0	0	0	0	0	0	0	0	0	10	0	1	0	0	0	0	0	0	0	0	0	0	0	0	0	0	0	7	0
Actinomyces	6	0	0	0	0	0	0	0	0	0	0	0	0	0	0	0	5	170	6	0	0	3	21	0	3	0	12	0	0	1	57	15	43	0	0	108
Aerococcus	0	0	0	0	0	0	113	0	0	0	0	0	115	0	0	0	0	2	0	0	0	0	0	0	0	0	1	0	0	0	0	0	0	0	0	0
Aeromonas	0	0	0	0	0	0	0	0	0	0	0	0	0	0	0	2	0	0	0	0	0	0	0	0	0	0	0	0	0	0	0	0	0	0	0	0
Aestuariimicrobium	0	0	0	0	0	0	1	0	0	0	0	0	0	0	0	0	0	0	0	0	0	0	0	0	0	0	0	0	0	0	0	0	0	0	0	0
Alcaligenes	2	0	0	0	0	0	0	0	0	0	0	0	0	0	0	0	0	0	0	0	0	0	0	0	0	0	0	0	0	0	0	0	0	0	0	0
Anaerococcus	0	43	60	0	25	2	19	30	1	0	0	0	1	0	58	0	0	22	15	181	253	10	124	168	157	28	767	1	30	4	568	9	445	22	0	223
Anoxybacillus	0	0	0	0	0	0	0	0	0	0	0	0	0	0	0	3	0	0	0	0	0	0	0	0	0	0	0	0	0	0	0	0	0	0	0	0
Arcanobacterium	13	0	0	0	0	0	0	0	0	0	0	0	0	0	0	0	33	0	46	0	0	0	5	0	0	0	0	0	0	0	0	0	0	0	3	0
Arthrobacter	0	0	0	0	0	0	0	0	0	0	0	0	0	0	0	2	0	0	0	0	0	0	0	0	0	0	0	0	0	0	0	0	0	0	0	0
Atopobium	2	0	0	0	0	0	0	0	172	0	0	0	0	0	0	0	0	0	22	0	0	0	0	0	0	0	2	0	0	0	0	1	0	0	0	0
Atopostipes	0	0	0	0	0	0	0	0	0	0	0	0	0	0	0	0	0	0	0	0	0	0	0	0	0	0	2	0	0	0	0	0	0	0	0	0
Bacillariophyta	0	0	0	0	0	0	0	0	0	0	0	0	0	0	0	0	0	0	0	0	0	0	0	0	0	0	0	0	0	0	0	1	0	0	0	0
Bacillus	0	0	0	0	0	0	0	2	0	1	0	0	0	1	0	0	0	0	0	0	0	0	0	0	0	0	0	0	0	0	0	0	0	0	0	0
Barnesiella	0	0	0	0	0	0	0	0	0	0	0	0	0	0	0	0	0	0	0	0	0	0	14	0	0	0	0	0	0	0	0	0	0	0	0	0
Bifidobacterium	0	0	0	0	0	0	0	0	0	0	0	0	0	0	2	0	0	0	0	0	0	0	0	0	0	0	0	0	0	0	0	0	5	0	0	0
Blastococcus	0	0	0	0	0	0	0	0	0	0	0	0	0	0	2	0	0	0	0	0	0	0	0	0	0	0	0	0	0	0	0	0	0	0	0	0
Bradyrhizobium	0	0	0	0	0	2	1	0	0	0	0	1	0	0	0	0	0	0	0	0	0	0	0	0	0	0	0	3	0	0	0	0	0	0	0	0
Brevibacterium	0	0	0	0	1	2	2	0	0	0	0	3	0	0	3	0	0	1	0	0	0	0	0	0	0	4	0	3	0	0	0	0	5	20	0	20
Brevundimonas	0	0	0	0	0	0	0	0	0	0	0	0	0	0	0	0	0	0	0	0	0	4	0	0	0	0	0	0	0	0	0	0	0	0	0	0
Brochothrix	0	0	0	0	0	0	0	0	0	0	0	0	0	0	0	0	0	0	0	0	0	0	0	0	0	0	0	0	0	0	0	0	0	3	0	0
Brooklawnia	1	0	0	0	0	0	0	0	0	0	0	0	0	0	0	0	0	0	0	0	0	0	0	0	0	0	0	0	0	0	0	0	0	0	0	0
Burkholderia	0	0	1	0	0	0	0	0	1	0	0	2	0	0	0	0	0	1	0	0	0	0	0	1	0	1	0	0	0	0	1	0	0	0	0	0
Buttiauxella	0	0	0	0	0	0	2	0	0	0	0	0	0	0	0	0	0	0	0	0	0	0	0	0	0	0	0	0	0	0	0	0	0	0	0	0
Campylobacter	65	0	0	0	0	0	0	0	0	0	0	0	0	0	0	0	31	0	193	1	0	0	16	0	0	0	0	0	0	0	0	0	1	0	34	0
Capnocytophaga	0	0	0	0	0	0	0	0	0	0	0	0	0	0	0	0	0	0	0	0	0	0	0	0	0	0	0	0	2	0	0	0	0	0	0	0
Catonella	0	0	0	0	0	0	0	0	0	0	0	0	0	0	0	0	0	0	0	0	0	0	0	0	0	0	0	1	0	0	0	0	0	0	0	0
Caulobacter	0	0	0	0	0	0	0	0	0	0	0	0	0	0	0	0	0	0	0	0	0	0	0	0	0	0	0	0	1	0	0	0	0	0	0	0
Citrobacter	0	0	0	0	0	0	7	0	0	0	0	0	0	0	0	0	0	0	0	0	0	0	0	0	0	0	0	0	0	0	0	0	0	0	0	0
Cloacibacterium	0	2	0	0	0	0	0	6	0	0	0	0	0	0	0	0	0	0	0	0	0	6	0	0	0	0	0	0	0	0	0	0	0	0	0	0
Clostridium	0	0	0	0	0	0	0	0	0	0	0	0	0	0	1	0	0	0	0	0	0	0	0	0	0	0	0	0	0	0	0	0	1	0	0	0
Corynebacterium	24	1699	257	13	10	626	46	910	28	5	121	69	5	20	356	331	79	1016	202	2723	1872	91	91	2168	1004	1855	2062	104	2647	156	1442	1719	1612	1412	0	2071
Craurococcus	0	0	0	0	0	0	1	0	0	0	0	0	0	0	0	0	0	0	0	0	0	0	0	0	0	0	0	0	0	0	0	0	0	0	0	0
Cronobacter	3	0	0	0	0	0	0	0	0	0	0	0	0	0	0	0	0	0	0	0	0	0	0	0	0	0	0	0	0	0	0	0	0	0	0	0
Deinococcus	3	0	0	0	0	0	0	0	0	0	0	2	0	0	1	0	0	0	0	0	0	0	0	0	0	0	4	1	0	0	2	0	0	0	0	0
Dermabacter	0	0	0	0	0	0	0	1	0	0	0	0	0	0	0	0	0	0	0	1	1	0	0	0	0	12	0	0	0	0	0	0	0	0	0	5
Dialister	45	0	0	0	0	0	1	0	0	0	0	0	0	0	0	0	2	0	216	0	1	0	185	0	0	0	0	0	0	0	0	0	0	4	19	0
Dolosigranulum	0	0	0	0	0	0	0	0	0	0	0	0	0	0	0	0	0	0	0	0	0	0	0	0	0	0	0	2	0	0	0	1	0	0	0	0
Dorea	0	2	0	0	0	0	0	0	0	0	0	0	0	0	0	0	0	0	0	0	0	0	0	0	0	0	0	0	0	0	0	0	0	0	0	0
Enhydrobacter	0	0	0	0	0	0	4	0	0	0	0	0	0	0	0	0	0	0	0	0	0	0	0	0	0	0	0	0	0	0	0	1	0	0	0	0
Enterobacter	0	0	0	0	0	0	2	0	0	0	0	1	0	0	0	0	0	0	0	0	0	0	0	0	0	0	0	0	0	0	0	0	0	0	0	0
Enterococcus	0	0	0	0	0	0	0	0	0	0	0	0	0	0	0	0	120	0	0	0	0	0	0	0	0	0	0	0	0	0	0	0	0	0	2	0
Eremococcus	0	0	0	0	0	0	0	0	0	0	0	0	0	0	0	0	0	0	0	2	0	0	0	0	0	1	0	0	0	0	0	0	0	0	0	2
Escherichia/Shigella	868	0	0	0	0	3	1	13	0	0	0	3	0	8	3	2	0	0	0	0	0	0	0	0	0	0	0	0	0	0	0	0	0	0	0	0
Facklamia	0	1	0	0	0	0	2	0	0	0	0	0	0	0	2	0	0	35	0	4	2	0	0	0	15	0	0	0	10	0	0	0	6	0	0	26
Faecalibacterium	1	0	0	0	0	0	0	0	0	0	0	0	0	0	0	0	0	0	0	0	0	0	0	0	0	0	0	0	0	0	0	0	0	0	0	0
Fastidiosipila	1	0	0	0	0	0	0	0	0	0	0	0	0	0	1	0	0	0	1	0	0	0	1	0	0	0	0	0	0	0	0	0	6	0	0	4
Finegoldia	0	6	4	0	10	1	11	3	0	1	0	0	0	0	10	1	1	12	5	8	11	0	26	40	91	27	50	4	0	0	76	0	123	11	0	45
Flavobacterium	0	0	0	0	0	0	0	0	0	0	0	3	0	0	0	0	0	0	0	0	0	0	0	0	0	0	0	0	0	0	0	0	0	0	0	0
Friedmanniella	0	0	0	0	0	0	0	0	0	0	0	0	0	0	0	1	0	0	0	0	0	0	0	0	0	0	0	0	0	0	0	0	0	0	0	0
Fusobacterium	0	0	0	0	0	0	0	0	0	0	0	1	0	0	0	0	10	0	0	0	0	0	0	0	0	0	0	0	0	0	0	0	0	0	2	0
Gardnerella	0	0	0	386	100	0	0	943	658	0	0	0	683	0	0	0	1	1	0	0	0	0	0	0	0	1	0	0	0	0	0	0	0	0	0	0
Gemella	0	0	22	0	1	1	0	0	0	0	0	0	0	0	0	0	0	0	0	0	0	0	0	0	0	0	0	0	0	0	0	0	0	0	0	0
Gp4	0	0	0	0	0	0	0	0	0	0	0	0	0	0	0	0	0	0	0	0	0	0	0	0	0	0	0	1	0	0	0	0	0	0	0	0
Gp6	0	0	0	0	0	0	0	0	0	0	0	0	0	0	0	0	0	0	0	0	0	0	0	0	0	0	0	3	0	0	0	0	0	0	0	0
Granulicatella	0	0	4	0	0	0	0	0	0	0	0	0	0	0	2	0	0	0	0	1	0	0	0	0	0	0	0	0	1	0	0	0	0	0	0	1
Haemophilus	1	0	0	0	0	0	0	0	0	0	0	2	1	0	0	0	0	0	0	0	0	0	0	0	0	0	0	0	0	0	0	0	0	0	0	0
Hallella	0	0	0	0	0	0	0	0	0	0	0	0	0	0	0	0	0	0	0	0	0	0	0	0	0	0	0	0	0	0	0	0	0	0	1	0
Helcococcus	0	0	0	0	0	0	0	0	0	0	0	0	0	0	0	0	7	0	0	0	0	0	0	0	0	0	0	0	1	0	0	0	0	0	3	0
Herbaspirillum	0	0	0	0	0	0	0	0	0	0	0	0	0	0	0	0	0	0	0	0	0	1	0	0	0	0	0	0	0	0	0	0	0	0	0	0
Howardella	0	0	0	0	0	0	0	0	0	0	0	0	0	0	0	0	1	0	0	0	0	0	1	0	0	0	0	0	0	0	0	0	0	0	0	0
Hydrogenophaga	0	1	0	0	0	1	0	1	0	0	0	0	0	0	0	0	0	0	0	0	0	0	0	0	0	0	0	0	0	0	0	0	0	0	0	0
Hymenobacter	0	0	0	0	0	0	0	0	0	0	0	1	0	0	0	0	0	0	0	0	0	1	0	0	0	1	0	0	0	0	0	0	0	0	0	0
Ilumatobacter	3	0	0	0	0	0	0	0	0	0	0	0	0	0	0	0	0	0	0	0	0	0	0	0	0	0	0	0	0	0	0	0	0	0	0	0
Janibacter	0	0	0	0	0	0	0	0	1	0	0	2	0	0	0	0	0	0	0	0	0	0	0	0	0	0	0	0	0	0	0	0	0	0	0	0
Janthinobacterium	0	0	0	0	0	0	0	0	0	0	0	0	0	0	0	3	0	0	0	0	1	0	0	0	0	0	0	0	0	0	0	0	0	0	0	0
Jeotgalicoccus	0	0	0	0	0	0	10	0	0	0	0	2	0	0	0	0	0	0	0	0	0	0	0	0	188	0	0	0	0	0	0	0	1	0	0	0
Kineosporia	0	0	0	0	0	0	0	0	0	0	0	1	0	0	0	0	0	0	0	0	0	0	0	0	0	0	0	0	0	0	0	0	0	0	0	0
Kocuria	0	0	0	0	0	0	0	0	0	0	0	2	0	0	0	0	0	0	0	0	0	0	0	0	1	0	0	0	1	0	0	0	0	0	0	0
Lactobacillus	2	0	0	1583	1025	0	47	0	0	299	0	43	1074	0	0	0	3	0	0	0	0	0	4	0	0	0	2	0	0	0	0	0	0	0	0	0
Lactococcus	0	0	0	0	0	0	0	0	2	0	0	0	0	0	0	1	0	0	0	0	0	0	0	0	0	0	0	0	1	2	0	0	0	0	0	0
Legionella	0	0	1	0	0	0	0	0	0	0	0	0	0	0	0	0	0	0	0	0	0	0	0	0	0	0	0	0	0	0	0	0	0	0	0	0
Leuconostoc	0	0	0	0	0	0	2	0	0	0	0	0	0	0	0	0	0	0	0	0	0	0	0	0	0	0	0	0	0	0	0	0	0	0	0	0
Malikia	0	0	0	0	0	0	0	0	0	0	0	0	0	0	0	0	0	0	0	0	0	0	0	0	0	1	0	0	0	0	0	0	0	0	0	0
Massilia	0	0	0	0	0	0	0	0	0	0	0	1	0	0	0	0	0	0	0	0	0	0	0	0	0	0	0	0	0	0	0	0	0	0	0	0
Megasphaera	0	0	0	0	0	0	0	0	0	0	1	0	0	0	0	0	0	0	0	0	0	0	0	0	0	0	1	0	0	0	0	0	0	0	0	0
Mesorhizobium	0	0	0	0	0	0	1	0	0	0	0	0	0	0	0	0	0	0	0	0	0	0	0	0	0	0	0	0	0	0	0	0	0	0	0	0
Methylobacterium	1	0	0	0	0	0	0	1	1	0	1	0	0	0	0	0	0	0	0	0	0	4	0	0	0	0	0	0	0	0	0	0	0	1	0	0
Microbacterium	0	0	0	0	0	0	0	0	0	0	0	0	0	0	0	0	0	0	0	0	0	0	0	0	0	1	0	0	0	0	0	0	0	0	0	0
Micrococcus	0	0	0	0	0	0	0	0	3	0	0	0	0	0	1	0	0	0	0	0	1	1	0	0	53	0	7	0	0	0	0	3	0	3	0	0
Mobiluncus	73	0	0	0	0	0	0	0	0	0	0	0	0	0	0	0	313	0	104	0	0	0	10	0	0	0	0	0	0	0	0	0	0	0	72	0
Moraxella	0	0	0	0	0	0	0	0	0	0	0	0	0	0	0	0	0	0	0	0	0	0	0	1	0	0	0	0	0	0	0	0	0	0	0	0
Moryella	0	0	0	0	0	0	0	0	0	0	0	0	0	0	0	0	0	0	0	0	0	0	8	0	0	0	0	0	0	0	0	0	0	0	0	0
Neisseria	0	0	0	0	0	0	0	0	0	0	0	0	0	0	0	0	0	0	1	0	0	0	0	0	0	0	0	0	1	0	0	0	0	0	0	0
Nesterenkonia	0	0	0	0	0	0	0	0	0	0	0	1	0	0	0	0	0	0	0	0	0	0	0	0	0	0	0	0	0	0	0	0	0	0	0	0
Nocardioides	0	0	0	0	0	0	0	0	0	0	0	0	0	0	0	0	0	0	0	0	0	1	0	0	0	0	0	0	0	0	0	0	0	0	0	0
Nosocomiicoccus	0	0	0	0	0	0	0	0	0	0	0	0	0	0	0	0	0	0	0	0	0	0	0	0	1	0	0	0	0	0	0	0	0	0	0	0
OD1_genera_incertae_sedis	0	0	0	0	0	0	0	1	0	0	0	0	0	0	0	3	0	0	0	0	0	0	0	0	0	0	0	0	0	0	0	0	0	0	0	0
Oligella	0	0	0	0	0	0	0	0	0	0	0	0	0	0	0	0	0	0	0	0	0	0	0	0	0	1	0	0	0	0	0	0	0	2	0	0
Pantoea	0	0	0	0	0	0	1	0	0	0	0	0	0	0	0	0	0	0	0	0	0	0	0	0	0	0	0	0	0	0	0	0	0	0	0	0
Paracoccus	0	0	0	0	0	0	2	0	2	0	0	0	0	0	0	0	0	0	0	0	0	0	0	0	0	0	0	0	0	0	0	0	0	1	0	0
Parvimonas	20	0	0	0	0	0	0	0	0	0	0	0	0	0	0	0	0	0	48	0	0	0	0	0	0	0	0	0	0	0	0	0	0	0	0	0
Pediococcus	0	0	0	0	0	0	3	0	0	0	0	0	0	0	0	0	0	0	0	0	0	0	0	0	0	0	0	0	0	0	0	0	0	0	0	0
Pedobacter	0	0	0	0	0	0	0	0	0	0	0	0	0	0	0	0	0	0	0	0	0	0	0	0	0	0	0	0	0	0	0	1	0	0	0	0
Pelomonas	0	3	0	0	0	1	0	1	1	2	2	0	0	2	3	2	0	0	0	0	2	11	0	0	4	1	1	1	0	1	1	3	0	2	0	0
Peptococcus	0	0	0	0	0	0	0	0	0	0	0	0	0	0	0	0	0	0	0	0	0	0	2	0	0	0	0	0	0	0	0	0	0	0	0	0
Peptoniphilus	39	0	5	0	3	0	1	0	0	1	3	0	0	0	38	0	152	42	188	7	4	0	136	5	126	2	79	0	0	0	94	0	161	8	68	161
Peptostreptococcus	0	0	0	0	0	0	0	0	0	0	0	0	0	0	0	0	0	0	0	0	0	0	24	0	0	0	0	0	0	0	0	0	0	0	0	0
Phenylobacterium	0	1	0	0	0	0	0	1	0	0	4	0	0	0	0	0	0	0	0	0	0	0	0	0	0	0	0	0	1	0	0	2	1	0	0	0
Pleomorphomonas	0	0	0	0	0	0	0	1	0	0	0	0	0	0	0	0	0	0	0	0	0	0	0	0	0	0	0	0	0	0	0	0	0	0	0	0
Polynucleobacter	0	0	0	0	0	1	0	0	0	0	0	0	0	0	0	0	0	0	0	0	0	0	0	0	0	0	0	0	0	0	0	0	0	0	0	0
Porphyromonas	38	0	1	0	2	0	6	0	0	0	0	0	0	0	13	0	51	0	50	1	6	2	639	0	19	0	0	5	0	0	10	0	191	0	208	3
Prevotella	294	0	0	0	1	0	0	0	0	0	0	3	0	0	2	0	525	268	858	0	0	0	600	1	0	0	0	0	0	0	1	0	1	3	1310	5
Propionibacterium	8	20	1	0	0	2	1	0	13	11	10	5	1	2	3	9	0	0	1	15	1	1	0	1	7	105	33	145	5	87	1	29	1	24	0	3
Propionimicrobium	19	0	0	0	0	0	0	0	0	0	0	0	0	0	0	0	159	2	33	0	0	0	3	0	0	0	0	0	0	0	0	0	1	0	175	0
Pseudomonas	0	0	0	0	0	0	19	0	2	0	3	0	0	0	0	4	0	0	0	0	0	4	0	0	0	0	0	3	0	0	0	1	0	0	0	2
Pseudoxanthomonas	0	0	0	0	0	0	2	0	0	0	0	0	0	0	0	2	0	0	0	0	0	0	0	0	0	0	1	0	0	0	0	0	0	0	0	0
Psychrobacter	0	0	0	0	0	0	0	0	0	0	0	0	0	0	0	0	0	0	0	1	1	0	0	0	3	0	0	0	0	0	0	0	0	7	0	0
Pyramidobacter	0	0	0	0	0	0	0	0	0	0	0	0	0	0	0	0	0	0	0	0	0	0	27	0	0	0	0	0	0	0	0	0	0	0	0	0
Ralstonia	0	0	0	0	0	0	1	3	2	2	3	3	0	0	2	0	0	0	0	0	2	3	0	0	0	0	0	0	0	0	2	1	2	1	0	0
Rheinheimera	1	0	0	0	0	0	0	0	0	1	0	0	0	0	0	0	0	0	0	0	0	0	0	0	0	0	0	0	0	0	0	0	0	0	0	0
Rhizobium	0	0	0	0	0	0	1	0	0	0	0	0	0	0	0	0	0	0	0	0	0	0	0	0	0	0	0	0	0	0	0	0	0	0	0	0
Rickettsia	0	0	0	0	0	0	0	0	0	0	0	0	0	1	0	0	0	0	0	0	0	0	0	0	0	0	0	0	0	0	0	0	0	0	0	0
Roseburia	0	0	0	0	0	0	0	0	0	0	0	0	0	0	0	0	0	0	0	0	0	0	0	0	0	0	0	0	0	1	0	0	0	0	0	0
Roseomonas	0	0	0	0	0	0	0	0	0	0	0	0	0	0	0	0	0	0	0	0	0	3	0	0	0	0	0	0	0	0	0	0	0	0	0	0
Rothia	0	0	0	0	0	0	0	0	0	0	0	0	0	0	0	0	0	0	0	0	0	0	0	0	0	0	1	0	0	0	0	0	0	0	0	0
Ruminococcus	0	0	0	0	0	0	0	0	0	0	0	0	0	0	0	0	0	0	0	0	0	0	0	0	0	0	0	0	0	0	0	0	0	1	0	0
Salinicoccus	0	0	0	0	0	0	0	0	0	0	0	5	0	0	0	0	0	0	0	0	0	1	0	0	0	0	0	0	0	0	0	0	0	0	0	0
Serratia	0	0	0	0	0	0	0	0	0	0	0	0	0	0	0	0	0	0	0	0	0	1	0	0	0	0	0	1	0	0	0	0	0	0	0	0
Slackia	0	0	0	0	0	0	0	0	0	0	0	0	0	0	0	0	0	0	0	0	0	0	1	0	0	0	0	0	0	0	0	0	0	0	0	0
Spartobacteria_genera_incertae_sedis	0	0	0	0	0	0	0	0	3	0	0	0	0	0	0	0	0	0	0	0	0	0	0	0	0	0	0	0	0	0	0	0	0	0	0	0
Sphingomonas	2	0	0	0	0	0	2	0	1	0	0	0	0	1	0	0	0	0	0	0	0	15	0	0	0	0	0	0	0	0	0	0	0	0	0	0
Staphylococcus	4	309	145	7	1	6	28	31	5	5	3	213	1	1	48	1	0	201	25	399	378	3	0	174	43	347	153	8	50	348	8	12	28	118	0	183
Stenotrophomonas	0	0	0	0	0	0	1	0	0	0	0	0	0	0	0	0	0	0	1	0	0	2	0	0	0	0	0	0	0	0	0	0	0	0	0	0
Streptococcus	1	1	460	0	48	46	77	476	100	0	357	0	0	2480	180	165	93	0	2	0	0	1	9	1	13	1	3	5	9	4	0	0	1	0	0	3
Streptophyta	6	2	1	0	0	0	11	0	0	0	0	2	0	0	0	5	1	1	2	0	0	0	0	0	0	0	0	0	0	0	0	0	2	0	0	0
Sutterella	0	0	0	0	0	0	0	0	0	0	0	0	0	0	0	0	0	0	0	0	0	0	2	0	0	0	0	0	0	0	0	0	0	0	0	0
Tannerella	0	0	0	0	0	0	0	0	0	0	0	0	0	1	0	0	0	0	0	0	0	0	0	0	0	0	0	0	0	0	0	0	0	0	0	0
Tepidimonas	0	0	0	0	0	0	1	1	0	0	0	0	0	0	0	0	0	0	0	0	0	0	0	0	0	0	0	0	0	0	0	0	0	0	0	0
Tessaracoccus	0	0	0	0	0	0	0	0	0	0	0	0	0	0	0	0	0	0	0	0	0	0	0	0	0	0	0	0	2	0	0	0	0	0	0	0
Thermicanus	0	0	0	0	0	0	0	0	0	0	0	0	0	0	0	1	0	0	0	0	0	0	0	0	0	0	0	0	0	0	0	0	0	0	0	0
Tolumonas	0	0	0	0	0	0	0	1	0	0	0	0	0	0	0	0	0	0	0	0	0	0	0	0	0	0	0	0	0	0	0	0	0	0	0	0
Ureaplasma	0	0	0	0	0	0	0	0	0	0	0	0	38	0	0	0	0	0	0	0	0	0	0	0	0	0	0	0	0	0	0	0	0	0	0	0
Varibaculum	29	0	0	0	0	0	0	0	0	0	0	0	0	0	0	0	9	0	120	0	0	0	1	0	1	0	0	0	0	0	0	0	10	0	2	0
Veillonella	0	3	20	0	0	0	0	0	1	0	0	230	935	0	0	0	0	1	0	0	1	0	0	0	0	0	0	4	1	0	0	2	0	0	0	4
Vibrio	2	0	0	0	0	2	0	1	0	0	0	0	0	0	0	0	0	0	0	0	0	0	0	0	0	0	0	0	0	0	0	0	0	0	0	0
Weissella	0	0	0	0	0	0	2131	0	0	0	0	0	0	0	0	0	0	0	0	0	0	0	0	0	0	0	0	0	0	0	0	0	0	0	0	0
Williamsia	0	0	0	0	0	0	2	0	0	0	0	0	0	0	0	0	0	0	0	0	0	0	0	0	0	0	0	0	0	0	0	0	0	0	0	0
Yaniella	0	0	0	0	0	0	0	0	0	0	0	0	0	0	0	0	0	0	0	0	1	0	0	0	1	0	0	0	0	0	0	0	0	0	0	0
Zimmermannella	0	0	0	0	2	0	0	0	0	0	0	0	0	0	0	0	0	0	0	0	0	0	0	0	0	0	0	1	26	0	0	0	0	0	0	1
Month 1
HadVaginal	No	No	Yes	No	No	Yes	Yes	Yes	Yes	No	No	Yes	Yes	Yes	No	Yes	No	Yes	No	No	Yes	No	No	Yes	Yes	Yes	Yes	No	No	Yes	Yes	Yes	No	Yes	No	Yes
HadAnal	No	No	No	No	No	No	Yes	No	Yes	No	No	Yes	No	Yes	No	Yes	No	No	No	No	No	No	No	No	Yes	No	Yes	No	No	Yes	No	Yes	No	Yes	No	No
ReceivedOral	No	No	No	No	No	Yes	No	Yes	Yes	No	No	Yes	Yes	Yes	No	Yes	No	Yes	No	No	No	No	No	Yes	No	Yes	Yes	No	No	Yes	Yes	Yes	No	Yes	No	Yes
Total High-quality Seq	10151	7977	358	6292	7172	5734	4633	5403	N/A	4238	1	2821	7927	6171	1137	5489	5610	N/A	10436	10579	9015	5265	10177	4935	12182	6880	13283	5807	5266	N/A	13491	10698	10693	7031	11769	8703
Abiotrophia	0	0	0	0	0	0	0	0	0	0	0	0	0	0	0	0	0	0	0	0	0	0	0	0	0	0	0	0	0	0	0	0	1	0	0	0
Acidovorax	0	0	0	0	0	0	0	0	0	0	0	0	0	0	0	0	0	0	0	0	1	0	0	0	0	0	0	0	0	0	0	0	0	0	0	0
Acinetobacter	0	0	0	0	0	0	6	0	0	4	0	0	0	0	0	3	0	0	0	0	2	1	0	9	0	0	2	20	5	0	0	1	2	10	0	0
Actinobacillus	0	0	0	0	0	0	0	0	0	0	0	0	0	0	0	0	0	0	0	0	0	0	0	0	0	0	0	0	0	0	0	0	3	0	0	0
Actinobaculum	84	0	0	0	0	0	0	0	0	0	0	0	0	0	0	0	76	0	0	0	0	0	0	0	0	0	0	0	0	0	0	0	0	0	48	0
Actinomyces	27	0	0	0	1	1	4	20	0	1	0	0	10	5	0	0	3	0	0	0	1	1	12	31	16	2	14	0	30	0	32	266	187	6	3	172
Actinomycetospora	0	0	0	0	0	0	0	0	0	0	0	0	0	0	0	0	0	0	0	0	0	5	0	0	0	0	0	0	0	0	0	0	0	0	0	0
Aerococcus	0	0	0	0	0	0	480	0	0	1	0	0	1346	24	0	0	0	0	0	0	1	7	0	0	0	0	0	0	0	0	0	0	2	0	0	0
Afipia	0	0	0	0	2	0	0	0	0	0	0	0	0	25	0	0	0	0	0	0	0	0	0	1	0	0	0	0	0	0	0	0	0	0	0	0
Akkermansia	0	0	0	0	0	0	0	0	0	0	0	0	0	0	0	0	0	0	0	0	0	0	0	0	2	0	0	0	0	0	0	0	0	0	0	0
Alistipes	0	0	0	0	0	0	0	0	0	0	0	0	0	0	0	0	0	0	0	0	0	0	0	0	0	0	0	0	0	0	0	0	1	0	0	0
Alkalibacterium	0	0	0	0	0	0	0	0	0	0	0	0	0	0	0	0	0	0	0	0	0	0	0	2	0	0	0	0	0	0	0	0	0	0	0	0
Alkanindiges	0	1	0	0	0	0	0	0	0	0	0	0	0	0	0	0	0	0	0	0	0	0	0	0	0	0	0	0	0	0	0	0	0	0	0	0
Anaerococcus	26	121	12	51	45	1	12	82	0	0	0	0	10	69	116	12	0	0	0	1317	1045	229	602	315	2453	291	3528	0	4	0	3971	400	1066	51	0	1015
Anaerosphaera	0	0	0	0	0	0	0	0	0	0	0	0	0	0	0	0	0	0	0	0	0	0	0	0	0	0	0	0	0	0	0	0	0	0	1	0
Aquabacterium	0	0	0	0	0	0	0	0	0	7	0	0	0	0	0	0	0	0	0	0	0	0	0	0	0	0	0	0	0	0	0	0	0	0	0	0
Arcanobacterium	134	0	0	0	0	0	0	0	0	0	0	0	0	0	0	0	51	0	1	0	0	0	14	0	0	0	0	0	0	0	0	0	1	0	49	0
Arcobacter	0	0	0	0	0	0	0	0	0	0	0	0	0	0	0	0	0	0	0	0	0	0	0	1	0	0	0	0	0	0	0	0	0	0	0	0
Arthrobacter	0	8	0	1	0	0	0	3	0	0	0	0	0	0	9	0	0	0	0	0	0	2	0	1	0	2	29	0	6	0	0	1	0	0	0	0
Asaccharobacter	0	0	0	0	0	0	0	0	0	0	0	0	0	0	0	0	0	0	0	0	0	0	0	0	0	0	0	0	0	0	0	0	0	2	0	0
Atopobium	10	0	0	0	0	0	0	8	0	0	0	0	0	0	0	0	0	0	0	0	0	0	0	0	0	0	0	0	2	0	0	0	1	0	0	0
Aurantimonas	0	0	0	0	0	0	0	0	0	0	0	0	0	0	0	0	0	0	0	0	0	12	0	0	0	0	0	0	0	0	0	0	0	6	0	0
Bacillariophyta	0	0	0	0	0	0	0	0	0	0	0	0	0	0	2	0	0	0	0	0	0	0	0	4	0	0	0	0	0	0	0	0	0	0	0	0
Bacillus	0	0	0	0	0	0	0	0	0	0	0	151	0	0	0	0	0	0	0	0	0	0	0	0	0	0	0	0	0	0	0	0	0	0	0	0
Bacteroides	6	2	15	0	0	9	0	194	0	7	0	0	0	16	0	5	1	0	0	0	0	2	0	7	1	0	0	0	11	0	0	2	78	4	0	0
Barnesiella	0	0	0	0	0	0	0	0	0	0	0	0	0	0	0	0	0	0	0	0	0	0	42	0	0	0	0	0	0	0	0	0	0	0	0	0
Bdellovibrio	0	0	0	0	0	1	0	0	0	0	0	0	0	0	9	3	0	0	0	0	0	0	0	0	0	0	0	0	0	0	0	0	0	0	0	0
Bifidobacterium	0	1	0	0	0	0	0	12	0	0	0	0	0	0	2	0	0	0	0	0	0	32	0	0	13	0	0	0	4	0	0	0	1	0	0	0
Blastococcus	0	0	0	0	0	0	0	0	0	0	0	0	0	0	12	0	0	0	0	0	0	0	0	0	0	0	0	0	0	0	0	0	0	0	0	0
Blastomonas	0	0	0	0	0	0	14	0	0	0	0	0	0	0	0	0	0	0	0	0	0	0	0	0	0	0	0	0	0	0	0	0	0	0	0	0
Blautia	0	0	0	0	0	0	0	0	0	0	0	0	0	0	18	0	0	0	0	0	0	0	0	0	7	0	0	0	0	0	0	0	1	0	0	0
Bosea	0	0	0	0	0	0	0	0	0	0	0	0	0	0	0	0	0	0	0	1	0	0	0	1	0	0	0	0	3	0	0	0	0	0	0	0
Brachybacterium	0	7	0	0	1	0	0	0	0	0	0	0	0	0	0	0	0	0	0	0	0	4	0	0	0	0	0	0	0	0	0	2	0	0	0	0
Bradyrhizobium	0	0	12	0	0	6	0	0	0	0	0	0	0	20	4	0	0	0	0	0	1	0	0	0	0	0	2	11	2	0	0	0	0	1	0	0
Brevibacterium	0	0	0	0	7	0	0	0	0	0	0	0	0	0	0	6	0	0	0	0	0	7	0	0	0	6	0	58	0	0	0	0	8	36	0	33
Brevundimonas	0	1	0	0	0	0	0	0	0	0	0	0	0	0	0	0	6	0	0	0	0	0	0	2	0	0	0	0	6	0	0	0	0	0	0	0
Brochothrix	0	0	5	0	0	0	0	0	0	0	0	0	0	0	0	0	0	0	0	0	0	0	0	0	0	0	0	15	0	0	0	0	0	0	0	0
Brooklawnia	0	0	0	0	0	0	0	0	0	0	0	0	0	0	0	0	0	0	0	0	0	4	0	0	0	0	0	0	0	0	0	0	0	0	0	0
Burkholderia	0	3	0	0	0	0	0	8	0	0	0	0	0	21	0	0	0	0	0	0	1	0	0	0	0	0	0	4	0	0	0	0	0	5	0	0
Buttiauxella	0	0	0	0	0	0	3	0	0	0	0	0	0	0	0	0	0	0	0	0	0	0	0	0	0	0	0	0	0	0	0	0	0	0	0	0
Butyricicoccus	0	0	5	0	0	0	0	0	0	0	0	0	0	0	0	0	0	0	0	0	0	0	0	0	0	0	0	0	0	0	0	0	0	0	0	0
Butyrivibrio	0	0	0	0	0	0	0	0	0	0	0	0	0	0	0	0	0	0	0	0	0	0	0	0	0	0	0	0	0	0	0	0	1	0	0	0
Campylobacter	326	0	0	0	0	0	0	0	0	0	0	0	0	0	19	0	71	0	0	2	2	0	1138	82	242	3	0	0	0	0	96	2	7	0	285	1
Capnocytophaga	0	0	0	0	0	0	0	0	0	0	0	0	0	0	0	0	2	0	0	0	0	0	0	0	0	0	0	0	0	0	0	63	48	0	0	0
Cardiobacterium	0	0	0	0	0	0	0	0	0	0	0	0	0	0	0	0	0	0	0	0	0	0	0	0	0	0	0	0	0	0	0	0	5	0	0	0
Catonella	0	0	0	0	0	0	0	0	0	0	0	0	0	0	0	0	0	0	0	0	0	1	0	0	0	0	0	9	0	0	0	0	0	0	0	0
Cellulomonas	0	0	0	0	0	0	0	0	0	0	0	0	0	0	0	0	0	0	0	1	0	0	0	0	0	0	0	0	0	0	0	0	0	0	0	0
Cellvibrio	0	0	0	0	0	0	0	0	0	0	0	0	0	0	7	0	0	0	0	0	0	0	0	0	0	0	0	0	0	0	0	0	0	0	0	0
Chitinophaga	0	0	0	0	0	0	0	0	0	0	0	0	0	10	0	0	0	0	0	0	0	0	0	0	0	0	0	0	0	0	0	0	0	0	0	0
Chlamydia	0	0	0	0	0	0	0	0	0	0	0	0	0	0	0	0	0	0	0	0	0	0	0	1	0	0	0	0	0	0	0	0	0	0	0	0
Chlorophyta	0	0	0	0	0	0	0	0	0	0	0	0	0	0	0	0	0	0	0	0	0	0	0	1	0	0	0	0	0	0	0	0	0	0	0	0
Chryseobacterium	0	12	0	0	0	0	0	0	0	0	0	0	0	0	0	0	0	0	0	0	0	0	0	0	0	0	0	0	4	0	0	0	0	0	0	1
Citrobacter	0	0	0	0	0	0	8	0	0	0	0	0	0	0	0	0	0	0	0	0	0	0	0	0	0	0	0	0	0	0	0	0	0	0	0	0
Cloacibacterium	0	0	0	0	0	0	0	0	0	0	0	0	0	0	0	0	0	0	0	0	0	0	0	0	0	0	0	0	6	0	0	0	0	0	0	0
Clostridium	0	0	0	0	0	0	0	17	0	0	0	18	0	0	0	0	0	0	0	0	0	0	0	7	0	0	0	0	0	0	0	0	0	0	0	0
Collinsella	0	0	0	0	0	0	0	0	0	0	0	0	0	0	0	0	0	0	0	0	0	0	0	0	1	0	0	0	0	0	0	0	0	0	0	0
Comamonas	0	0	0	0	1	0	0	0	0	0	0	0	0	0	0	0	0	0	0	0	0	0	0	0	0	0	0	0	0	0	0	0	0	0	0	0
Conchiformibius	0	0	0	0	0	0	0	0	0	0	0	0	0	0	0	0	0	0	0	0	0	0	0	5	0	0	0	0	0	0	0	0	0	0	0	0
Coprococcus	0	0	0	0	0	0	0	0	0	10	0	3	0	12	6	1	2	0	0	0	0	0	0	3	1	0	0	0	0	0	0	0	4	8	0	0
Corynebacterium	53	4144	24	471	374	35	27	199	0	63	0	0	76	1205	280	4319	50	0	4	6036	6218	4153	46	2766	1812	5613	7375	634	4472	0	4920	7472	2419	6444	3	3373
Craurococcus	0	0	0	0	0	0	0	0	0	0	0	0	0	0	0	0	3	0	0	0	0	0	0	0	0	0	0	0	0	0	0	0	0	0	0	0
Curtobacterium	0	0	0	0	0	0	0	0	0	0	0	0	0	0	0	0	0	0	0	0	0	5	0	0	0	0	0	0	0	0	0	0	0	0	0	0
Deinococcus	0	0	0	0	0	0	0	0	0	0	0	0	0	0	0	0	0	0	0	1	0	0	0	3	0	0	0	0	0	0	0	0	0	0	0	0
Dermabacter	0	0	0	0	0	0	0	0	0	0	0	0	0	0	0	1	0	0	106	0	2	0	0	0	0	45	1	0	1	0	0	23	0	3	0	53
Dermacoccus	0	0	0	0	0	6	0	0	0	0	0	0	0	0	0	0	0	0	0	0	0	0	0	0	0	0	0	0	0	0	0	0	0	0	0	0
Desemzia	0	0	0	0	0	0	0	0	0	0	0	0	0	0	0	0	0	0	0	0	0	0	0	0	0	0	0	0	1	0	0	0	0	0	0	0
Devosia	0	5	0	0	0	0	0	5	0	0	0	0	0	0	0	0	0	0	0	0	0	0	0	0	0	0	0	0	0	0	0	0	0	0	0	0
Dialister	571	8	5	0	0	0	0	22	0	0	0	0	0	0	14	0	31	0	0	0	0	11	398	0	14	1	1	0	8	0	10	0	2	0	55	0
Dietzia	0	4	0	0	0	0	0	0	0	0	0	0	0	0	0	0	0	0	0	0	0	0	1	0	0	0	1	0	0	0	0	0	4	0	0	0
Dolosigranulum	0	0	0	0	0	0	0	0	0	0	0	0	0	0	0	0	0	0	0	0	0	0	0	190	5	0	0	0	0	0	35	0	7	0	0	0
Dorea	0	0	0	0	0	0	0	0	0	0	0	0	0	0	0	0	0	0	0	0	0	0	0	0	0	0	1	0	0	0	0	0	0	2	0	0
Dyadobacter	0	0	0	0	0	0	0	0	0	0	0	0	0	0	0	0	0	0	0	0	0	13	0	0	0	0	0	0	0	0	0	0	0	0	0	0
Eggerthella	0	0	0	0	0	0	0	0	0	0	0	0	0	0	0	0	0	0	126	0	0	0	0	0	0	0	0	0	0	0	0	0	0	0	0	0
Enhydrobacter	0	0	0	0	0	0	32	0	0	0	0	0	0	0	0	0	0	0	0	0	0	0	0	0	0	0	0	7	0	0	1	0	0	0	0	0
Enterobacter	0	1	0	0	0	0	8	0	0	0	0	0	0	4	2	0	0	0	0	0	0	4	0	0	0	0	0	0	3	0	0	0	0	0	0	0
Enterococcus	0	1	0	0	0	0	0	0	0	0	0	0	0	0	0	0	32	0	417	0	0	0	0	0	0	0	0	35	0	0	0	0	0	0	8	0
Eremococcus	0	0	0	0	0	0	0	0	0	0	0	0	0	0	1	0	0	0	0	1	1	0	0	0	0	0	2	0	0	0	1	0	3	0	0	0
Escherichia/Shigella	0	0	0	0	0	0	0	9	0	0	0	25	0	0	3	0	2	0	0	0	0	0	0	2	0	0	0	0	1	0	0	0	0	6	0	0
Ethanoligenens	0	0	0	0	0	0	0	0	0	0	0	0	0	0	0	0	0	0	0	0	0	0	0	3	0	0	0	32	0	0	0	0	0	0	0	0
Eubacterium	0	0	0	0	0	0	0	0	0	0	0	0	0	0	0	0	0	0	0	0	0	0	0	0	0	0	0	0	0	0	0	0	1	0	0	0
Exiguobacterium	0	0	0	0	0	0	0	0	0	0	0	0	0	0	0	0	0	0	0	0	0	0	0	0	0	0	0	0	1	0	0	0	0	0	0	0
Facklamia	0	10	0	26	12	0	0	2	0	0	0	0	0	0	28	0	10	0	0	3	9	63	0	1	194	7	12	0	0	0	5	2	44	1	0	11
Faecalibacterium	2	0	0	0	0	0	0	23	0	11	0	0	0	0	0	0	0	0	0	0	0	0	0	0	1	0	0	0	0	0	0	0	13	0	0	0
Fastidiosipila	38	0	0	0	0	0	0	0	0	0	0	0	0	0	0	0	0	0	0	0	0	0	1	0	25	0	0	0	0	0	42	0	18	0	0	4
Ferruginibacter	0	0	0	0	0	0	0	0	0	0	0	0	0	0	0	0	0	0	0	1	0	0	0	0	0	0	0	0	0	0	0	0	0	0	0	0
Finegoldia	11	2	0	13	1	0	0	8	0	0	0	0	1	0	41	119	14	0	689	14	75	5	22	91	482	47	187	1	0	0	648	359	199	35	3	574
Flavobacterium	0	0	0	0	0	0	0	0	0	0	0	10	0	0	0	0	3	0	0	0	0	0	0	0	0	0	0	0	4	0	0	0	0	0	0	0
Flectobacillus	0	0	0	0	0	0	0	0	0	0	0	0	0	0	6	0	0	0	0	0	0	0	0	0	0	0	0	0	0	0	0	0	0	0	0	0
Fluviicola	0	0	0	0	0	0	0	0	0	0	0	0	0	0	0	1	0	0	0	0	0	0	0	0	0	0	0	0	0	0	0	0	0	0	0	0
Friedmanniella	0	0	0	0	0	0	0	0	0	0	0	0	0	0	0	0	3	0	0	0	0	20	0	0	0	0	0	0	0	0	0	0	0	0	0	0
Fusobacterium	3	1	41	1	1	4	12	27	0	7	0	12	0	0	0	9	19	0	0	0	0	6	10	4	1	5	0	39	16	0	3	105	63	8	6	0
Gardnerella	0	0	0	1303	2363	0	0	3622	0	0	0	0	1826	0	0	0	0	0	0	0	1	0	3	0	0	0	0	0	0	0	1	0	0	0	0	0
Gemella	0	1	0	1	0	0	25	30	0	24	0	0	1	20	11	0	0	0	0	0	2	0	0	3	0	9	3	41	7	0	1	129	30	6	0	0
Gemmata	0	0	0	0	0	0	0	0	0	0	0	0	0	0	0	0	1	0	0	0	0	0	0	0	0	0	0	0	0	0	0	0	0	0	0	0
Globicatella	0	0	0	0	0	0	0	0	0	0	0	0	0	0	0	0	0	0	0	0	0	4	0	0	0	0	0	0	0	0	0	0	0	0	0	0
Gordonia	0	0	0	0	0	3	0	0	0	0	0	0	0	0	0	0	0	0	0	0	0	0	0	0	0	0	0	0	0	0	0	0	0	0	0	0
Gp10	0	0	0	0	2	0	0	0	0	0	0	0	0	0	0	0	0	0	0	0	0	0	0	0	0	0	0	0	0	0	0	0	0	0	0	0
Gp3	0	0	0	0	0	0	0	0	0	0	0	0	0	0	0	0	0	0	0	0	0	4	0	0	0	0	0	0	0	0	0	0	0	0	0	0
Gp4	0	0	0	0	0	0	0	0	0	0	0	0	0	10	0	0	0	0	0	0	0	0	0	0	0	0	0	0	0	0	0	0	0	2	0	0
Gp6	0	0	0	0	0	0	0	0	0	0	0	0	0	0	0	0	0	0	0	0	0	0	0	0	0	0	0	0	0	0	0	0	0	3	0	0
Granulicatella	0	0	0	0	0	0	0	0	0	0	0	0	0	0	0	2	0	0	0	0	0	0	0	0	0	0	0	12	4	0	0	41	14	0	0	0
Haemophilus	0	0	0	0	0	0	0	3	0	0	0	0	13	0	0	0	0	0	0	0	0	2	0	0	0	0	0	0	0	0	0	6	25	1	0	0
Hallella	0	0	0	0	0	0	0	0	0	0	0	0	0	0	0	0	0	0	0	0	0	0	13	0	0	0	0	0	0	0	0	0	0	0	0	0
Halomonas	0	0	0	0	0	0	0	0	0	0	0	0	0	0	0	0	0	0	0	0	0	0	0	9	0	0	0	0	0	0	0	0	0	0	0	1
Helcococcus	0	0	0	0	1	0	0	0	0	0	0	0	0	0	0	0	58	0	0	0	0	0	0	0	0	0	0	0	0	0	2	0	1	0	36	0
Herbaspirillum	0	0	0	0	0	0	0	0	0	0	0	0	0	0	0	10	0	0	0	0	0	0	0	0	0	0	0	0	0	0	0	0	0	0	0	0
Herminiimonas	0	0	0	0	0	0	0	0	0	0	0	0	0	0	0	0	1	0	0	0	0	0	0	0	0	0	0	0	0	0	0	0	0	0	0	0
Holdemania	0	0	0	0	0	0	24	0	0	0	0	0	0	0	0	0	11	0	0	0	0	0	0	0	0	0	0	0	0	0	0	0	2	0	0	0
Howardella	0	0	0	0	0	0	0	0	0	0	0	0	0	0	0	0	0	0	0	0	0	0	7	0	0	0	0	0	0	0	0	0	0	0	6	0
Hydrogenophilus	0	0	0	0	0	0	0	0	0	0	0	8	0	0	0	0	0	0	0	0	0	0	0	0	0	0	0	0	0	0	0	0	0	0	0	0
Hymenobacter	0	0	0	0	0	0	0	0	0	0	0	0	0	0	0	0	50	0	0	0	0	29	0	0	0	0	0	0	0	0	0	0	0	0	0	0
Ignatzschineria	0	0	0	0	0	0	0	0	0	0	0	0	0	0	0	0	0	0	0	0	0	0	0	0	0	0	0	0	0	0	0	0	0	1	0	0
Ilumatobacter	0	0	0	0	0	0	0	0	0	0	0	0	0	0	16	0	2	0	0	0	0	6	0	0	0	0	0	0	0	0	0	0	0	0	0	0
Janibacter	0	0	0	0	0	0	0	0	0	0	0	0	0	0	11	0	0	0	0	0	0	12	0	0	0	0	0	0	0	0	0	0	0	0	0	0
Janthinobacterium	0	0	0	0	0	0	0	9	0	0	0	0	0	0	0	0	0	0	0	0	0	0	0	0	0	0	0	0	0	0	0	1	0	0	0	1
Jeotgalicoccus	0	19	0	0	0	0	0	0	0	0	0	0	0	0	0	0	0	0	0	0	0	6	0	0	57	0	0	0	8	0	0	0	0	0	0	0
Kingella	0	0	15	1	1	0	22	0	0	0	0	17	0	67	16	14	0	0	0	1	0	17	0	0	0	0	0	29	12	0	0	0	1	2	0	1
Klebsiella	0	0	0	0	0	0	0	0	0	2	0	0	0	0	1	0	1	0	3979	1	342	0	21	0	0	0	543	0	0	0	324	0	127	1	0	2
Kocuria	0	2	0	0	0	0	0	0	0	0	0	0	0	56	0	0	0	0	0	0	3	0	0	0	0	0	0	0	0	0	0	0	0	0	0	0
Lactobacillus	0	0	0	3667	568	0	18	0	0	3630	0	0	2013	0	16	0	1	0	2	0	0	35	5	1	3	0	0	198	48	0	4	1	163	7	0	0
Lactococcus	0	0	0	0	0	0	0	0	0	0	0	0	0	36	0	0	0	0	0	0	0	0	0	1	0	8	0	551	0	0	0	4	0	0	0	0
Leptotrichia	1	0	0	0	0	0	0	8	0	0	0	0	0	0	0	0	0	0	0	0	3	0	0	0	1	0	0	0	3	0	1	278	41	0	0	0
Lysobacter	0	0	0	0	0	0	0	0	0	0	0	0	0	0	0	0	0	0	0	0	0	0	0	0	0	0	0	0	2	0	0	0	0	0	0	0
Marinospirillum	0	0	0	0	0	4	0	0	0	0	0	0	0	0	0	0	0	0	0	0	0	0	0	0	0	0	0	0	0	0	0	0	0	0	0	0
Marmoricola	0	0	0	0	0	0	0	0	0	0	0	0	0	0	0	0	0	0	0	2	0	17	0	0	0	0	0	0	0	0	0	0	0	0	0	0
Massilia	0	0	0	0	0	0	0	0	0	0	0	0	0	6	0	2	0	0	0	0	1	0	0	0	0	0	3	0	0	0	0	0	0	0	0	0
Megasphaera	0	0	0	0	0	0	0	5	0	0	0	0	0	0	0	0	0	0	0	0	0	0	0	0	0	0	0	0	0	0	0	0	1	0	0	0
Methanobrevibacter	0	0	0	0	0	0	0	0	0	0	0	0	0	1	0	0	0	0	0	0	0	0	0	0	0	0	0	0	0	0	0	0	0	0	0	0
Methylobacterium	0	1	0	0	0	4	0	8	0	3	0	0	0	38	0	0	0	0	0	0	0	11	0	7	0	6	0	0	7	0	0	0	0	0	0	0
Methylophilus	0	0	0	0	0	0	0	5	0	0	0	0	0	0	0	0	0	0	0	0	0	0	0	0	0	0	0	0	0	0	0	0	0	0	0	0
Methyloversatilis	0	0	0	0	0	0	0	0	0	0	0	0	0	0	0	0	4	0	0	0	0	0	0	0	0	0	0	0	0	0	0	0	0	0	0	0
Microbacterium	0	0	0	0	0	0	0	0	0	0	0	0	0	0	0	0	0	0	0	0	0	0	0	2	0	2	0	0	3	0	0	0	0	0	0	0
Micrococcus	0	34	0	0	1	0	0	0	0	0	0	0	0	0	0	12	0	0	0	0	1	0	0	0	32	0	25	0	0	0	1	0	0	29	0	2
Microvirga	0	0	0	0	0	0	0	0	0	0	0	0	0	0	0	0	0	0	0	0	0	0	0	1	0	0	0	0	0	0	0	0	0	0	0	0
Mitsuokella	0	7	0	0	0	0	0	6	0	9	0	0	0	12	0	1	0	0	0	0	0	0	0	3	0	2	2	10	0	0	0	0	0	0	0	0
Mobiluncus	621	0	0	0	1	0	0	0	0	0	0	0	0	0	0	0	586	0	2	0	0	0	62	0	0	0	0	0	0	0	0	0	77	0	478	0
Mogibacterium	0	0	0	0	0	0	0	0	0	0	0	0	0	0	0	0	0	0	0	0	0	0	3	0	0	0	0	0	0	0	0	0	1	0	0	0
Moraxella	0	0	0	0	0	0	0	0	0	0	0	0	0	0	0	0	0	0	0	0	0	0	0	0	12	0	0	68	0	0	0	0	19	0	0	0
Moryella	0	0	0	0	0	0	0	0	0	0	0	0	0	0	0	0	0	0	0	0	0	0	27	0	0	0	0	0	0	0	0	0	0	0	0	0
Mycobacterium	0	0	0	0	0	0	0	0	0	0	0	0	0	0	3	0	0	0	0	0	0	0	0	0	0	0	0	0	0	0	0	0	0	0	0	0
Neisseria	0	0	0	0	0	5	0	21	0	0	0	0	0	0	0	0	0	0	0	0	0	0	0	1	1	0	0	0	7	0	0	431	102	0	0	0
Nitrospira	0	2	0	0	0	0	0	0	0	0	0	0	0	0	0	0	0	0	0	0	0	0	0	0	0	0	0	0	0	0	0	0	0	0	0	0
Nocardioides	0	0	0	0	0	0	0	0	0	0	0	0	0	0	0	0	0	0	0	0	0	15	0	0	0	0	0	0	0	0	0	0	2	0	0	0
Nosocomiicoccus	0	0	0	0	0	0	0	0	0	0	0	0	0	0	0	0	0	0	0	0	0	0	0	0	5	0	0	0	0	0	0	0	1	0	0	0
Novosphingobium	0	0	0	0	0	0	0	6	0	0	0	0	0	0	0	0	0	0	0	0	0	0	0	0	0	0	0	0	0	0	0	0	0	0	0	0
OD1_genera_incertae_sedis	0	1	7	0	0	2	0	1	0	2	0	0	0	2	5	5	0	0	0	0	0	0	0	2	0	0	0	3	0	0	0	4	0	3	0	0
OP11_genera_incertae_sedis	0	0	0	0	0	0	0	0	0	0	0	0	0	3	0	1	0	0	0	0	0	0	0	0	0	0	0	0	0	0	0	0	0	0	0	0
Oligella	0	0	0	0	0	0	0	0	0	0	0	0	0	0	0	0	0	0	0	0	0	0	0	0	0	4	0	0	0	0	0	0	0	0	0	0
Olsenella	0	0	0	0	0	0	0	0	0	0	0	0	0	0	0	0	0	0	0	0	0	0	9	0	0	0	0	0	0	0	0	0	0	0	0	0
Opitutus	0	0	0	0	0	0	0	0	0	0	0	0	0	0	0	0	0	0	0	0	0	0	0	0	0	0	2	0	0	0	0	0	0	0	0	0
Oribacterium	0	0	0	0	0	0	0	17	0	0	0	0	0	0	0	0	0	0	0	0	0	0	0	0	0	0	0	0	0	0	0	8	2	0	0	0
Oscillibacter	0	0	0	0	0	0	0	0	0	0	0	0	0	0	0	0	0	0	0	0	0	0	0	0	3	0	0	0	0	0	0	0	0	0	0	0
Parabacteroides	0	0	3	5	1	1	0	38	0	11	0	8	0	15	0	0	0	0	0	0	0	0	0	0	0	0	0	26	0	0	1	0	3	6	0	0
Paracoccus	0	3	0	0	0	0	10	1	0	0	0	0	0	0	0	0	2	0	0	0	0	0	0	8	0	0	1	0	3	0	0	2	0	6	0	0
Parasutterella	2	0	0	0	0	0	0	2	0	0	0	0	0	0	0	1	0	0	0	0	0	0	0	0	1	0	0	0	0	0	0	0	8	0	0	0
Parvimonas	190	0	0	0	0	0	0	0	0	0	0	0	0	0	0	0	0	0	1	0	0	0	0	0	0	0	0	0	5	0	0	0	1	0	0	0
Pasteurella	0	0	0	0	0	0	0	0	0	0	0	0	0	0	0	0	0	0	0	0	0	0	0	0	0	0	0	0	0	0	0	0	1	0	0	0
Pedobacter	0	0	0	0	0	0	0	0	0	0	0	0	0	0	0	0	0	0	0	1	0	0	0	0	0	0	0	13	0	0	0	0	0	0	0	0
Pedomicrobium	0	0	0	0	0	0	0	0	0	0	0	0	0	0	0	0	0	0	0	0	0	0	0	2	0	0	0	0	0	0	0	0	0	0	0	0
Pelomonas	0	4	30	4	2	9	44	16	0	16	1	10	0	49	43	7	5	0	0	2	0	9	0	5	0	7	1	20	29	0	0	4	0	14	0	0
Pelosinus	0	0	0	0	0	0	0	0	0	0	0	0	0	0	0	0	0	0	0	0	0	0	0	5	0	0	0	0	0	0	0	0	0	0	0	0
Peptococcus	0	0	0	0	2	0	0	0	0	0	0	0	0	0	0	0	0	0	0	0	0	0	10	0	0	0	0	0	0	0	0	0	2	0	2	0
Peptoniphilus	510	2	0	28	35	0	4	0	0	0	0	0	1	0	13	0	199	0	1	45	50	0	343	180	667	2	321	0	0	0	867	4	483	12	334	1222
Peptostreptococcus	0	0	0	0	0	0	0	0	0	0	0	0	0	0	0	0	0	0	0	0	0	0	0	0	0	0	0	0	3	0	0	0	2	0	0	0
Perlucidibaca	0	0	0	0	0	0	0	0	0	0	0	0	0	0	0	0	0	0	0	0	0	0	0	3	0	0	0	0	0	0	0	0	0	0	0	0
Phenylobacterium	0	0	3	0	0	0	0	0	0	7	0	15	0	0	0	0	4	0	0	0	1	0	0	9	0	10	0	0	13	0	0	0	1	0	0	0
Planococcus	0	2	0	0	0	0	0	0	0	0	0	0	0	0	0	0	0	0	0	0	0	0	0	0	0	0	0	0	0	0	0	0	0	0	0	0
Plantibacter	0	0	0	0	0	0	0	0	0	0	0	1	0	0	0	0	0	0	0	0	0	0	0	0	0	0	0	0	0	0	0	0	0	0	0	0
Polaromonas	0	0	0	0	0	0	0	0	0	0	0	0	0	0	0	0	0	0	0	0	0	0	0	2	0	0	0	0	0	0	0	0	0	0	0	0
Porphyromonas	39	7	0	2	0	1	0	9	0	0	0	0	0	0	0	0	123	0	1	0	21	0	1594	3	4960	0	6	24	0	0	759	92	1705	1	737	18
Prevotella	1622	1	0	0	5	1	12	57	0	2	0	11	1	25	0	2	463	0	3	0	1	12	1200	195	133	13	2	11	10	0	378	18	125	10	3058	5
Propionibacterium	0	8	0	5	0	34	9	237	0	12	0	0	0	84	8	39	15	0	411	25	7	99	0	485	4	137	10	22	31	0	108	3	13	47	0	7
Propionimicrobium	125	0	0	0	0	0	0	0	0	0	0	0	0	0	0	0	256	0	0	0	0	0	12	0	0	0	0	0	0	0	0	0	0	0	557	0
Providencia	0	0	0	0	0	4	0	0	0	16	0	0	2	0	23	13	2	0	0	0	0	6	0	2	0	0	0	16	0	0	0	1	0	2	0	0
Pseudomonas	0	3	2	0	0	13	32	22	0	13	0	39	0	35	25	3	4	0	21	0	0	0	0	7	0	0	2	1	14	0	2	0	20	0	0	1
Psychrobacter	0	22	0	0	0	0	0	0	0	0	0	0	0	0	0	0	0	0	0	0	1	0	0	0	0	0	0	0	0	0	0	0	0	0	0	0
Pyramidobacter	0	0	0	0	0	0	0	0	0	0	0	0	0	0	0	0	0	0	0	0	0	0	172	0	0	0	0	0	0	0	0	0	0	0	0	0
Ralstonia	0	1	0	0	1	6	20	23	0	9	0	31	2	64	33	2	0	0	0	0	0	16	0	4	1	0	0	54	37	0	1	2	0	2	0	0
Raoultella	0	0	0	0	0	0	0	0	0	0	0	0	0	0	0	0	0	0	0	0	0	0	0	1	0	0	0	0	0	0	0	0	0	0	0	0
Rheinheimera	0	0	0	0	0	0	0	0	0	0	0	0	0	0	0	0	0	0	0	0	0	0	0	2	0	0	0	0	0	0	0	0	0	0	0	0
Rhizobium	0	0	0	0	0	0	11	0	0	0	0	0	0	0	0	0	0	0	0	0	0	0	0	0	0	0	0	0	0	0	0	0	0	0	0	0
Rhodobacter	0	0	0	0	0	0	0	0	0	0	0	0	0	0	0	0	0	0	0	0	0	0	0	1	0	0	0	0	0	0	0	0	0	0	0	0
Rhodococcus	0	0	0	0	0	0	0	0	0	0	0	0	0	0	0	0	0	0	0	0	0	0	0	0	0	0	0	0	19	0	0	0	0	1	0	0
Rhodoferax	0	0	0	0	0	0	0	0	0	0	0	0	0	0	0	0	0	0	0	0	2	0	0	0	0	0	0	0	0	0	0	0	0	0	0	2
Rhodospirillum	0	0	0	0	0	0	0	0	0	0	0	0	0	0	0	0	0	0	0	0	0	0	0	1	0	0	0	0	0	0	0	0	0	0	0	0
Roseburia	0	0	0	0	0	0	0	0	0	0	0	0	0	0	0	0	0	0	0	0	0	0	0	0	15	0	0	0	0	0	0	0	5	1	0	0
Roseomonas	0	0	0	0	0	0	0	0	0	0	0	0	0	0	0	0	28	0	0	0	0	0	0	0	0	0	0	0	0	0	0	0	0	9	0	0
Rothia	0	0	0	0	0	0	0	7	0	0	0	0	0	0	0	0	0	0	0	0	0	0	0	0	0	0	0	4	3	0	0	0	37	0	0	0
Rubellimicrobium	0	0	0	0	0	0	0	0	0	0	0	0	0	0	0	0	0	0	0	0	0	0	0	0	0	0	0	0	3	0	0	0	0	0	0	0
Rudaea	0	0	0	2	0	0	0	0	0	0	0	0	0	0	0	0	0	0	0	0	0	0	0	2	0	0	0	0	0	0	0	0	0	0	0	0
Ruminococcus	1	0	0	0	0	0	0	0	0	0	0	0	0	0	0	0	0	0	0	0	0	6	0	0	12	0	0	0	0	0	0	0	8	6	0	0
Salinicoccus	0	0	0	0	0	0	0	0	0	0	0	0	0	0	0	0	0	0	0	0	0	5	0	0	0	0	0	0	0	0	0	0	0	0	0	0
Sarcina	0	0	0	0	0	0	0	0	0	0	0	0	0	0	0	0	0	0	0	0	0	0	0	2	0	0	0	0	0	0	0	0	0	0	0	0
Selenomonas	0	0	0	0	0	0	0	0	0	1	0	0	0	0	0	0	0	0	0	0	0	0	0	0	0	0	0	0	0	0	0	0	1	0	0	0
Serratia	0	0	0	0	0	0	0	0	0	0	0	0	0	0	3	0	0	0	0	0	0	0	0	2	0	0	0	0	0	0	0	0	0	0	0	0
Shuttleworthia	0	0	6	2	0	0	15	8	0	12	0	33	2	6	0	2	8	0	0	0	0	0	0	0	0	0	0	31	2	0	0	0	0	3	0	0
Simplicispira	0	0	0	0	0	0	0	0	0	0	0	0	0	0	0	1	0	0	0	0	0	0	0	0	0	0	0	0	0	0	0	0	0	0	0	0
Slackia	0	0	0	0	0	0	0	0	0	0	0	0	0	0	0	0	0	0	0	0	0	0	1	0	0	0	0	0	0	0	0	0	0	0	2	0
Sneathia	0	0	0	0	0	0	0	0	0	0	0	0	0	0	0	0	0	0	0	0	0	0	5	0	0	0	0	0	0	0	0	0	0	0	0	0
Sphaerobacter	0	0	0	0	0	0	0	0	0	0	0	0	0	0	0	0	0	0	0	0	0	0	0	2	0	0	0	0	0	0	0	0	0	0	0	0
Sphingobium	0	0	0	0	0	0	0	0	0	0	0	0	0	0	0	0	0	0	0	0	0	0	0	1	0	0	0	0	0	0	0	0	0	0	0	0
Sphingomonas	1	1	0	0	0	0	25	23	0	0	0	0	0	0	24	15	0	0	0	0	0	42	0	0	0	0	0	36	3	0	1	7	3	1	0	0
Sphingopyxis	0	0	0	0	0	0	0	0	0	0	0	1	0	0	0	0	0	0	0	0	0	0	0	0	0	0	0	0	0	0	0	0	0	0	0	0
Sporacetigenium	0	0	0	0	0	0	0	0	0	0	0	0	0	25	9	0	0	0	0	0	0	0	0	0	0	0	0	0	9	0	0	0	0	1	0	0
Staphylococcus	2	1644	77	15	1	0	105	53	0	50	0	717	1	174	36	6	3	0	256	2859	880	51	3	141	313	537	797	155	161	0	194	201	52	115	0	2011
Stenotrophomonas	0	0	0	0	0	0	0	0	0	0	0	0	0	0	0	0	0	0	0	0	0	0	0	0	0	0	0	0	3	0	0	0	0	0	0	0
Streptococcus	23	1741	21	0	5	5523	16	259	0	0	0	1482	0	3657	97	758	250	0	2	0	9	32	11	25	3	8	5	3275	88	0	16	375	322	0	7	0
Streptomyces	0	0	0	0	0	0	0	0	0	0	0	5	0	0	0	0	0	0	0	0	0	0	0	0	0	0	0	0	0	0	0	0	0	0	0	0
Streptophyta	0	0	0	0	0	0	17	0	0	0	0	0	3	0	0	0	0	0	0	16	1	0	0	8	0	0	0	0	2	0	0	0	0	2	0	0
Subdivision3_genera_incertae_sedis	0	0	2	0	0	0	0	0	0	0	0	0	0	0	0	0	0	0	0	0	0	0	0	0	0	0	0	0	0	0	0	0	0	1	0	0
Subdoligranulum	0	0	0	0	0	0	0	0	0	0	0	0	0	0	0	0	0	0	0	0	0	0	0	0	3	0	0	17	0	0	0	0	3	0	0	0
Succiniclasticum	0	0	0	0	0	0	0	0	0	0	0	0	0	0	0	0	0	0	0	0	0	0	1	0	0	0	0	0	0	0	0	0	0	0	0	0
Sutterella	0	0	0	0	0	0	0	0	0	0	0	0	0	0	0	0	0	0	0	0	0	0	1	0	0	0	0	0	0	0	0	0	1	0	0	0
TM7_genera_incertae_sedis	0	0	0	1	0	0	0	0	0	0	0	0	0	0	0	0	0	0	0	0	0	0	0	0	0	0	0	0	0	0	0	0	0	0	0	0
Tessaracoccus	0	3	0	0	0	0	0	0	0	0	0	0	0	0	0	0	0	0	0	0	1	0	0	0	0	3	0	0	0	0	0	0	0	0	0	0
Thermus	0	0	0	0	0	0	0	0	0	0	0	0	0	0	0	0	0	0	0	0	0	0	0	0	0	0	0	6	0	0	0	0	0	0	0	0
Treponema	0	0	0	0	0	0	0	0	0	0	0	0	0	0	0	0	0	0	0	0	0	0	0	0	0	0	0	0	0	0	3	2	4	0	0	0
Truepera	0	0	0	0	0	0	0	0	0	0	0	0	0	0	0	0	21	0	0	0	0	0	0	0	0	0	0	0	0	0	0	0	0	0	0	0
Tsukamurella	0	0	0	0	0	0	0	0	0	0	0	0	0	0	0	0	0	0	0	0	0	0	0	0	0	0	0	5	0	0	0	0	0	0	0	0
Turicella	0	0	0	0	0	0	0	0	0	0	0	0	0	0	0	0	0	0	0	0	0	0	0	0	0	0	0	10	0	0	0	0	0	0	0	0
Turicibacter	0	0	0	0	0	0	0	0	0	0	0	0	0	0	0	0	0	0	0	0	0	0	0	0	0	0	0	0	0	0	0	0	2	0	0	0
Ureaplasma	0	0	0	0	0	0	0	0	0	0	0	0	107	0	0	0	0	0	0	0	0	0	0	0	0	0	0	0	0	0	0	0	0	0	0	0
Varibaculum	170	0	0	0	0	0	0	0	0	0	0	0	0	0	0	0	9	0	1	0	0	0	7	0	13	0	1	0	0	0	1	0	5	0	18	0
Veillonella	1	0	0	0	0	0	0	38	0	7	0	0	1371	0	0	0	2	0	3098	0	0	0	1	0	1	0	0	0	26	0	0	85	99	3	2	0
Vibrio	0	2	0	0	0	0	0	0	0	0	0	0	0	3	0	2	0	0	0	0	0	0	0	0	0	0	0	0	1	0	0	0	0	0	0	0
Weissella	0	0	0	1	0	0	3504	0	0	0	0	0	0	0	0	0	0	0	0	0	0	0	0	0	0	0	0	0	0	0	0	0	0	0	0	0
Yersinia	0	0	0	0	0	0	3	0	0	0	0	0	0	0	0	0	0	0	0	0	0	0	0	0	0	0	0	0	0	0	0	0	0	0	0	0
Zimmermannella	0	0	0	0	11	0	0	0	0	0	0	0	0	0	0	0	0	0	0	0	0	0	1	0	0	1	0	0	4	0	0	0	0	0	0	7
Zunongwangia	0	0	0	0	0	0	0	0	0	0	0	0	0	0	0	0	0	0	0	0	0	0	0	0	0	0	0	0	0	0	0	0	0	4	0	0
Month 2
HadVaginal	No	No	Yes	No	No	Yes	Yes	Yes	Yes	No	No	Yes	Yes	Yes	No	Yes	No	Yes	No	No	Yes	No	No	Yes	Yes	Yes	Yes	No	No	Yes	Yes	Yes	No	Yes	No	Yes
HadAnal	No	No	No	No	Yes	No	Yes	No	Yes	No	No	Yes	No	Yes	No	Yes	No	No	No	No	No	No	Yes	No	Yes	No	Yes	No	No	Yes	No	Yes	No	Yes	No	No
ReceivedOral	No	No	No	No	No	Yes	No	Yes	Yes	No	No	Yes	Yes	Yes	No	Yes	No	Yes	No	No	No	No	No	Yes	No	Yes	Yes	No	No	Yes	Yes	Yes	No	Yes	No	Yes
Total High-quality Seq	1109	7563	7218	15759	17445	4174	10720	1553	7162	8228	2016	7939	13484	9247	12413	12334	6545	5297	9875	9586	15431	12721	12062	13774	19812	12284	14813	7293	10806	7920	14908	6919	9668	9308	9711	6519
Abiotrophia	0	3	0	0	0	0	0	0	0	0	0	0	0	0	0	0	0	0	0	0	18	0	0	0	3	0	0	0	0	0	0	0	0	0	0	0
Acetivibrio	0	5	0	0	0	0	0	0	0	0	0	0	0	0	0	0	0	0	0	0	0	0	0	0	1	0	0	0	0	0	0	0	0	0	0	0
Achromobacter	0	0	0	0	0	0	0	0	0	0	0	0	0	0	0	0	0	0	0	0	0	0	0	0	0	0	1	0	0	0	0	0	0	0	0	0
Acidovorax	0	0	0	0	0	0	0	0	0	0	1	0	0	12	0	0	0	0	0	0	0	0	0	0	0	0	0	0	0	0	0	0	0	0	0	0
Acinetobacter	0	17	0	0	0	0	0	0	2	0	3	0	0	3	0	0	0	50	1	4	6	49	0	5	0	2	16	14	5	0	1	0	0	2	0	1
Actinobaculum	0	0	0	0	0	0	0	0	0	0	0	0	0	0	0	0	51	0	38	0	0	0	0	0	0	0	0	0	0	0	0	0	0	0	41	0
Actinomyces	5	0	0	0	14	21	59	34	49	3	0	0	0	20	7	5	3	32	20	0	15	4	31	6	38	0	42	6	0	20	23	19	143	2	2	4
Actinoplanes	0	0	0	0	0	0	0	0	0	0	0	0	0	0	0	0	0	0	0	0	0	0	0	3	0	0	0	0	0	0	0	0	0	0	0	0
Adhaeribacter	0	0	0	0	0	0	0	0	0	0	0	0	0	0	0	0	0	22	0	0	0	0	0	0	0	0	0	10	0	0	0	0	0	0	0	0
Aerococcus	0	0	0	0	0	0	0	0	0	0	0	0	123	0	1	0	0	0	0	0	1	2	0	0	4	0	0	0	0	0	0	0	0	0	0	0
Aeromicrobium	0	0	0	0	0	7	0	0	0	0	0	0	0	0	0	0	0	0	0	0	0	0	0	0	0	0	0	0	0	0	0	0	0	0	0	0
Aeromonas	0	0	0	0	0	0	0	0	0	0	0	0	0	0	0	0	0	0	0	0	0	0	0	0	0	0	2	0	0	0	0	0	0	0	0	0
Afipia	0	0	0	0	0	1	0	0	0	0	0	0	0	13	0	0	0	0	0	0	0	0	0	0	0	0	0	1	0	0	0	0	0	0	0	0
Aggregatibacter	0	0	0	0	0	0	0	0	0	0	0	0	0	0	0	0	0	11	0	0	0	0	0	0	1	0	0	0	0	0	0	0	0	0	0	0
Agromyces	0	0	0	0	0	0	0	0	0	0	0	0	0	0	0	0	0	0	0	0	0	0	0	1	0	0	0	0	0	0	0	0	0	0	0	0
Allofustis	0	0	0	0	0	0	0	0	0	0	0	0	0	0	0	0	0	0	0	0	0	0	0	0	2	0	0	0	0	0	0	0	0	0	0	0
Amaricoccus	0	0	0	0	0	0	0	0	0	0	0	0	0	0	0	0	0	0	0	0	0	0	0	0	1	0	0	0	0	0	0	0	0	0	0	0
Aminobacter	0	0	0	0	0	0	0	0	0	0	0	0	0	1	0	0	0	0	0	0	0	0	0	0	0	0	0	0	0	0	0	0	0	0	0	0
Anaerococcus	7	204	294	21	207	60	2985	37	195	9	0	0	5	39	2453	23	0	212	19	440	2467	281	558	1	3434	157	1954	3	454	21	6229	39	626	86	0	60
Anaeroplasma	0	0	0	0	0	0	0	0	0	0	0	0	0	0	0	0	3	0	0	0	0	0	0	0	0	0	0	0	0	0	0	0	0	0	0	0
Anaerosphaera	0	0	0	0	0	0	0	0	0	0	0	0	0	0	0	0	0	0	0	0	2	0	0	0	0	0	0	0	0	0	0	0	0	0	0	0
Anaerostipes	0	0	0	0	0	0	6	0	6	0	0	0	0	0	3	0	0	0	0	0	0	0	0	0	2	0	0	0	0	0	0	0	0	0	0	0
Anaerovorax	0	0	0	0	0	1	0	0	0	0	0	0	0	0	0	0	0	0	0	0	0	0	1	0	0	0	0	0	0	0	0	0	0	0	0	0
Anoxybacillus	0	0	0	0	0	0	0	0	0	0	0	0	0	0	0	0	0	0	0	0	0	0	0	0	0	0	0	4	0	11	0	0	0	0	0	0
Aquabacterium	0	0	0	0	0	0	0	0	0	0	0	0	0	0	0	0	0	0	0	0	0	0	0	0	0	0	0	0	0	0	0	7	0	0	0	0
Arcanobacterium	2	0	0	0	1	0	0	0	0	0	0	0	0	0	0	0	68	0	81	0	0	0	21	0	0	0	0	0	0	0	0	0	1	0	22	0
Arcicella	0	0	0	0	0	0	0	0	0	0	0	0	0	0	0	0	0	0	0	0	1	0	0	0	0	0	0	0	0	0	0	0	0	0	0	0
Arthrobacter	0	0	0	0	0	11	4	0	0	1	0	0	0	0	0	0	0	0	0	0	0	1	0	0	0	0	0	4	0	0	0	0	0	0	0	0
Asaccharobacter	0	0	0	0	0	0	0	0	0	0	0	0	0	0	0	0	0	0	0	0	0	0	0	0	3	0	0	0	0	0	0	0	0	0	0	0
Atopobium	17	0	0	0	31	0	0	0	0	0	0	0	0	0	0	0	0	0	16	0	0	0	0	0	0	0	0	0	0	15	0	0	0	0	0	0
Aurantimonas	0	0	0	0	0	35	0	0	0	0	0	0	0	0	0	2	0	0	0	0	0	1	0	0	0	0	0	0	0	0	0	0	0	30	0	21
Bacillariophyta	0	0	0	0	0	9	0	0	0	0	0	0	0	0	0	0	0	0	0	0	0	0	0	0	0	0	0	0	0	0	0	0	0	0	0	0
Bacillus	0	0	0	0	0	0	0	0	0	0	0	0	0	0	0	0	0	0	0	0	0	0	0	4	0	0	0	0	0	0	8	0	0	0	0	0
Bacteroides	3	0	0	0	0	3	12	29	4	4	17	5	1	14	4	5	40	44	0	0	0	0	0	5	4	0	0	3	0	7	0	4	0	5	0	0
Barnesiella	0	0	0	0	0	0	0	0	0	0	0	0	0	0	0	0	0	0	0	0	0	0	19	0	0	0	0	0	0	0	0	0	0	0	0	0
Bdellovibrio	0	0	0	0	0	0	3	0	0	4	0	0	0	0	0	0	0	0	0	0	0	0	0	0	0	0	0	0	0	0	0	1	0	0	0	0
Bifidobacterium	1	1	3	0	0	0	5	9	12	0	5	3	0	0	42	0	0	0	0	0	0	5	0	3	11	0	1	0	0	2	1	2	0	0	0	0
Blastococcus	0	0	0	0	0	0	0	0	0	0	0	0	0	0	0	0	0	0	0	0	1	0	0	4	0	0	0	0	0	0	0	3	0	0	0	0
Blautia	0	0	0	0	0	0	0	0	0	0	0	0	0	0	13	0	0	0	0	4	0	2	0	0	48	0	0	0	0	0	0	0	1	4	0	0
Bordetella	0	0	0	0	0	0	0	0	0	0	0	0	0	0	0	0	0	0	0	0	0	0	0	0	0	0	1	0	0	0	0	0	0	0	0	0
Bosea	0	0	0	0	0	3	0	0	0	0	0	0	0	0	0	0	0	0	0	0	0	0	0	0	0	0	0	0	0	0	0	0	0	0	0	0
Brachybacterium	0	0	0	0	0	0	0	0	0	14	0	0	0	0	0	0	0	0	0	0	0	26	0	0	0	0	3	0	0	0	0	0	0	0	0	0
Bradyrhizobium	3	13	0	0	0	2	0	0	0	0	0	0	0	5	0	0	13	23	0	0	0	0	0	0	0	0	0	8	0	0	0	0	0	0	0	0
Brevibacterium	0	0	0	3	0	0	0	0	56	140	0	1	0	0	42	22	0	31	0	0	0	81	0	0	10	10	2	0	0	9	0	0	1	39	0	22
Brevundimonas	0	0	0	0	0	5	0	0	0	248	0	0	0	0	0	0	0	0	0	0	0	11	0	0	0	0	2	13	1	0	0	0	0	0	0	0
Brochothrix	0	0	0	0	0	0	0	0	0	0	0	0	0	0	0	0	0	0	0	0	0	0	0	0	0	3	0	0	0	0	0	0	0	0	0	0
Brooklawnia	0	0	0	0	0	0	28	0	0	0	0	0	0	0	0	0	0	0	0	0	0	0	0	0	32	0	0	0	0	0	0	0	0	0	0	0
Burkholderia	0	0	0	0	0	0	0	0	0	0	6	4	1	0	0	2	0	0	0	0	0	0	0	0	0	0	0	0	0	9	0	0	1	0	0	0
Campylobacter	22	0	0	0	3	0	86	0	0	0	0	0	0	0	0	0	192	0	697	1	3	0	650	0	121	0	1	0	0	0	10	0	0	0	48	0
Capnocytophaga	0	10	0	0	0	0	0	0	7	3	0	0	0	0	0	0	0	0	0	0	29	0	0	0	1	0	0	0	0	0	1	0	0	0	0	0
Cardiobacterium	0	0	0	0	0	0	0	0	0	0	0	0	0	0	0	1	0	0	0	0	0	0	0	0	0	0	0	0	0	0	0	0	0	0	0	0
Carnobacterium	0	0	0	0	0	0	0	0	0	0	0	0	0	0	0	0	0	0	0	0	0	0	0	1	0	0	0	0	0	0	0	8	0	0	0	0
Catellatospora	0	0	0	0	0	0	0	0	0	0	0	0	0	0	0	0	0	0	0	0	0	0	0	1	0	0	0	0	0	0	0	0	0	0	0	0
Catelliglobosispora	0	0	0	0	0	0	0	0	0	0	0	0	0	0	0	0	0	0	0	0	0	0	0	3	0	0	0	0	0	0	0	0	0	0	0	0
Catenibacterium	0	3	0	0	0	0	0	0	0	0	0	0	0	0	14	1	0	0	0	0	0	0	0	0	0	0	0	0	1	0	0	0	0	0	0	0
Catonella	0	4	0	0	0	0	0	0	0	0	0	0	0	0	0	0	0	0	0	0	1	0	0	0	0	0	0	0	0	0	0	0	0	0	0	0
Caulobacter	0	0	0	0	0	6	0	0	0	0	0	0	0	0	0	0	0	0	0	0	0	0	0	0	0	0	0	0	0	0	0	0	0	0	0	0
Cellulomonas	0	0	0	0	0	2	0	0	0	0	0	0	0	0	0	0	0	0	0	0	0	0	0	0	0	0	0	0	0	0	0	0	0	0	0	0
Cellvibrio	0	0	0	0	0	0	0	0	0	0	0	0	0	0	0	0	0	0	0	0	0	0	0	0	0	0	0	6	0	0	0	0	0	0	0	0
Chlamydia	0	0	0	0	0	0	0	0	0	0	0	0	0	0	1	0	0	0	0	0	0	0	0	0	0	0	0	0	0	0	0	0	0	0	0	0
Chryseobacterium	0	2	0	0	0	0	0	0	0	0	0	0	0	0	0	0	0	0	0	0	0	3	0	2	1	0	0	42	0	0	0	0	0	0	0	0
Citrobacter	0	0	0	0	0	0	0	0	0	0	6	0	0	8	0	2	0	0	0	0	0	0	0	3	0	0	0	1	0	0	0	2	0	0	0	0
Cloacibacterium	0	0	0	0	0	10	0	0	0	0	0	0	0	0	0	0	0	0	0	0	0	0	0	0	0	0	0	0	4	0	0	0	0	0	0	0
Clostridium	0	0	0	0	0	0	4	0	4	2	16	0	0	8	2	2	8	22	0	2	0	0	0	8	2	1	0	0	0	10	1	0	0	9	1	5
Cobetia	0	0	0	0	0	0	0	0	0	0	0	0	0	0	0	0	0	0	0	0	0	0	0	0	0	0	0	0	0	0	0	1	0	0	0	0
Collinsella	0	4	0	0	0	0	11	0	0	0	0	0	0	0	3	0	0	0	0	0	0	0	0	0	16	0	0	0	2	0	0	0	1	0	0	0
Comamonas	0	0	0	0	0	0	0	0	0	0	0	0	0	0	0	0	0	0	0	0	0	4	0	0	0	0	0	0	0	0	0	0	0	0	0	0
Conexibacter	0	0	0	0	0	0	0	0	0	0	0	0	0	0	0	0	2	0	0	0	0	0	0	0	0	0	0	0	0	0	0	0	0	0	0	0
Coprococcus	0	0	5	3	0	4	0	0	9	0	0	0	0	3	1	0	0	6	0	1	0	0	0	0	10	7	0	2	0	0	1	4	0	0	0	0
Corynebacterium	21	5662	2358	218	11	2066	2109	0	560	3542	537	299	110	3974	5003	3319	51	1643	120	8393	10652	9104	36	12423	7018	7968	10037	5479	9128	913	5907	6393	6078	6768	3	4713
Craurococcus	0	0	0	0	0	0	0	0	0	0	0	0	0	0	0	0	0	0	0	0	2	0	0	0	0	0	0	0	0	0	0	0	0	0	0	0
Cronobacter	0	0	0	0	0	0	0	0	0	0	0	0	0	1	0	11	0	0	0	0	0	0	0	0	0	0	0	0	0	1	0	0	0	0	0	0
Curtobacterium	0	0	0	0	0	0	0	0	0	0	0	0	0	0	0	0	0	0	0	0	0	0	0	4	0	0	0	0	0	0	0	0	0	0	0	0
Deinococcus	0	0	0	0	0	0	0	0	0	0	0	0	0	0	0	0	0	0	0	0	0	0	0	1	0	0	0	4	0	0	0	0	0	0	0	0
Delftia	7	6	0	0	0	0	0	0	0	0	0	0	0	0	0	0	0	0	0	0	0	0	0	0	0	0	0	0	0	0	0	0	0	0	0	0
Demequina	0	0	0	0	0	0	0	0	0	0	0	0	0	0	0	0	0	0	0	0	0	0	0	3	0	0	0	0	0	0	0	0	0	0	0	0
Dermabacter	0	1	0	0	0	0	0	0	0	0	1	0	0	9	0	16	0	5	0	4	2	5	0	4	0	62	7	0	1	0	2	7	0	1	0	9
Desemzia	0	0	0	0	0	0	0	0	0	0	0	0	0	0	0	0	0	0	0	0	0	0	0	0	0	0	0	1	0	0	0	0	0	0	0	0
Devosia	0	0	0	0	0	37	0	0	0	0	0	0	0	0	0	0	0	0	0	0	0	0	0	0	0	0	0	5	0	0	0	0	0	0	0	0
Dialister	18	0	0	0	75	5	17	43	7	4	34	0	2	12	2	1	19	0	799	0	0	0	412	0	18	6	6	0	0	41	0	4	0	17	21	5
Dolosigranulum	0	0	0	0	0	0	0	0	0	0	0	0	0	0	0	0	0	0	0	0	0	0	0	11	0	0	0	0	0	0	0	0	0	0	0	0
Dorea	0	3	0	0	0	0	0	0	0	0	0	0	0	0	2	0	0	0	0	5	0	0	0	0	13	0	0	0	0	0	0	0	0	0	0	0
Duganella	0	0	0	0	0	0	0	0	0	0	0	0	0	0	0	0	0	0	0	1	0	0	0	0	0	0	0	0	0	0	0	0	0	0	0	0
Emticicia	0	0	0	0	0	0	0	0	0	1	0	0	0	0	0	0	0	0	0	0	0	0	0	0	0	0	0	0	0	0	0	0	0	0	0	0
Enhydrobacter	0	0	0	0	0	0	0	0	0	31	0	0	0	0	0	0	0	0	0	0	0	6	0	0	2	0	1	46	0	0	0	0	0	0	0	0
Enterobacter	1	0	2	0	0	0	4	6	27	2	4	3	0	0	0	0	0	6	0	0	0	0	0	0	0	0	0	1	0	10	0	0	0	0	0	0
Enterococcus	0	0	0	0	0	0	0	0	0	15	26	0	1	0	0	0	216	35	0	1	0	0	0	0	0	0	0	8	0	4	0	1	0	0	29	0
Eremococcus	0	0	0	0	0	5	0	0	0	0	0	0	0	0	0	0	0	0	0	2	1	0	0	0	0	0	0	0	7	0	0	0	0	0	0	0
Erythrobacter	0	0	0	0	0	0	0	0	0	0	0	0	0	0	0	0	0	0	0	0	0	0	0	0	1	0	0	0	0	0	0	0	0	0	0	0
Escherichia/Shigella	9	0	30	0	0	12	0	11	14	8	36	4	3	57	1	4	30	39	0	11	1	19	0	37	0	6	1	14	0	41	2	3	0	55	1	38
Ethanoligenens	0	0	0	0	0	0	0	0	0	0	0	0	0	0	0	0	0	0	0	0	0	0	0	0	0	1	0	0	0	0	0	0	0	0	0	0
Eubacterium	0	3	0	0	0	0	11	0	0	0	0	0	1	0	0	0	0	0	0	0	0	0	0	0	0	0	0	0	0	0	0	0	0	0	0	0
Exiguobacterium	0	7	0	0	0	0	0	0	0	0	0	0	0	0	0	0	0	0	0	0	0	0	0	0	0	0	0	0	0	0	0	0	0	0	0	0
Facklamia	0	10	3	3	0	0	168	0	383	0	0	1	1	0	324	0	0	32	0	11	22	89	1	0	371	0	0	0	33	1	9	1	9	4	0	4
Faecalibacterium	0	0	0	0	0	0	0	0	0	0	0	0	0	0	0	0	0	0	0	5	0	3	0	0	21	0	1	4	0	12	1	0	2	0	0	0
Fastidiosipila	0	0	0	0	0	0	21	0	0	0	0	0	0	0	22	0	0	0	12	1	3	4	0	0	45	0	0	0	0	0	0	0	3	0	0	0
Ferruginibacter	0	0	0	0	0	0	0	0	0	0	0	0	0	0	0	0	0	0	0	0	0	0	0	0	2	0	0	0	0	0	0	0	0	0	0	0
Finegoldia	0	0	31	1	20	24	965	0	28	0	0	0	0	3	52	68	0	80	20	36	260	9	43	603	725	52	295	0	3	10	739	11	78	24	0	9
Flavobacterium	0	6	0	0	0	59	0	0	13	4	0	0	0	0	1	0	0	0	0	0	1	3	0	0	8	0	0	0	1	30	0	0	0	0	0	0
Friedmanniella	0	0	0	0	0	0	0	0	0	4	0	0	0	0	0	0	0	0	0	0	0	0	0	9	0	0	0	0	0	0	0	0	0	0	0	0
Fusibacter	0	17	0	0	0	0	0	0	0	0	0	0	0	0	0	0	0	0	0	0	0	0	0	0	0	0	0	0	0	0	0	0	0	0	0	0
Fusobacterium	43	53	9	0	3	21	10	59	24	4	23	9	0	7	0	6	75	27	1	0	48	13	13	4	11	7	1	21	0	58	5	21	0	1	31	7
Gardnerella	0	1	0	1309	2045	20	2	733	0	0	1	0	4542	0	0	0	0	0	0	0	0	0	1	0	16	0	0	0	0	0	1	0	0	0	0	0
Gemella	16	4	299	0	0	36	5	2	90	4	124	2	0	3	0	6	8	62	1	0	5	7	0	11	38	0	4	22	1	22	3	10	0	3	0	6
Gemmatimonas	0	4	0	0	0	0	0	0	0	0	0	0	0	0	0	0	0	0	0	0	0	0	0	0	1	0	0	0	0	69	0	0	0	0	0	0
Gordonia	0	0	0	0	0	0	0	0	0	29	0	0	0	0	0	0	0	0	0	0	0	0	0	0	0	0	0	1	0	0	0	0	0	0	0	3
Gp4	0	0	0	0	0	0	0	0	2	0	0	0	0	0	0	0	0	0	0	0	0	0	0	0	1	0	2	0	0	0	0	0	0	0	0	0
Gp6	0	0	0	0	0	0	0	0	17	0	0	0	0	0	0	0	7	0	0	0	0	0	0	4	2	0	0	4	0	0	0	0	0	0	0	0
GpI	0	2	0	0	0	0	0	0	0	0	0	0	0	0	0	0	0	0	0	0	0	0	0	0	0	0	0	0	0	0	0	0	0	0	0	0
Granulicatella	0	10	0	0	0	0	0	0	0	0	0	0	0	0	0	3	0	0	0	0	4	1	0	0	8	3	3	5	0	20	14	0	0	5	0	0
Haemophilus	0	0	4	0	0	0	1	0	15	0	0	0	0	0	0	0	0	20	0	0	5	1	0	1	0	0	0	5	0	0	0	0	0	0	0	0
Haliangium	0	0	0	0	0	0	0	0	0	0	0	0	0	0	0	0	0	0	0	0	2	0	0	0	0	0	0	0	0	0	0	0	0	0	0	0
Helcococcus	0	0	0	0	0	0	0	0	4	0	0	0	0	0	1	0	39	0	0	3	0	0	0	0	0	0	0	0	11	0	0	0	0	0	10	0
Herbaspirillum	0	0	0	0	0	1	0	0	0	0	0	1	0	0	7	1	0	0	0	0	0	0	0	0	1	0	0	0	0	0	0	14	0	0	0	0
Holdemania	0	6	0	0	0	4	0	0	0	7	0	0	0	0	0	0	4	17	0	0	0	0	0	0	0	5	0	0	0	0	0	0	0	0	0	1
Holophaga	0	0	0	1	0	0	0	0	0	0	0	0	0	0	0	0	0	0	0	0	0	0	0	0	0	0	0	0	0	0	0	0	0	0	0	0
Howardella	0	0	0	0	2	0	0	0	0	0	0	0	0	0	0	0	0	0	0	0	0	0	0	0	0	0	0	0	0	0	0	0	0	0	4	0
Hymenobacter	0	0	0	0	0	3	0	0	0	0	0	0	0	0	0	0	0	0	0	0	2	0	0	4	0	0	0	0	0	35	0	0	0	0	0	0
Hyphomicrobium	0	0	0	0	0	0	0	0	0	0	0	0	0	16	0	0	0	0	0	0	0	0	0	0	0	0	0	0	0	0	0	0	0	0	0	0
Ilumatobacter	0	0	0	0	0	0	0	0	0	0	0	0	0	0	0	0	0	0	0	0	0	0	0	1	0	0	0	0	0	0	0	0	0	0	0	0
Janibacter	0	0	0	0	0	0	0	0	0	0	0	0	0	0	0	0	0	0	0	0	0	2	0	0	1	0	1	0	0	0	0	0	0	0	0	0
Janthinobacterium	0	0	0	0	0	0	0	0	4	0	0	0	0	7	0	0	0	0	0	0	0	0	0	0	0	0	0	0	0	0	0	0	0	0	0	0
Jeotgalicoccus	0	6	0	0	0	0	13	0	0	0	0	0	0	0	0	0	0	0	0	1	3	3	0	0	170	0	1	0	0	0	0	0	0	0	0	0
Kineococcus	0	0	0	0	0	1	0	0	0	0	0	0	0	0	0	0	0	0	0	0	0	0	0	0	0	0	0	0	0	0	0	0	0	0	0	0
Kingella	37	7	4	0	0	0	0	0	18	0	12	4	0	3	3	0	10	58	0	0	1	0	0	10	0	1	1	1	1	8	0	14	0	8	0	0
Klebsiella	0	0	0	0	0	0	2	0	6	0	26	0	0	0	1	1	0	0	0	0	0	1843	1	4	0	2644	1071	1	197	34	3	0	0	1438	0	910
Kocuria	0	0	0	0	0	14	0	0	0	2	0	0	0	1	3	0	0	0	0	0	3	29	0	0	0	9	0	10	0	0	0	0	0	1	0	0
Kytococcus	0	0	0	0	0	0	0	0	0	0	0	0	0	0	0	0	0	0	0	2	0	0	0	0	0	0	0	0	0	0	0	0	0	0	0	0
Lactobacillus	0	1	0	13678	7790	180	0	1	13	2391	33	0	2035	0	0	196	3	1	0	0	1	5	5	17	27	0	0	30	0	17	1	5	0	2	0	1
Lactococcus	0	0	0	0	0	0	0	0	9	545	0	0	0	0	0	0	0	0	0	0	2	0	0	0	0	0	0	5	0	0	0	0	0	0	0	0
Leifsonia	0	0	0	0	0	4	0	0	0	0	0	0	0	0	0	0	0	0	0	0	0	0	0	0	0	0	0	0	0	0	0	0	0	0	0	0
Leptotrichia	9	7	0	0	0	7	0	0	0	0	0	0	0	0	0	0	0	0	0	0	14	0	0	0	4	0	0	0	0	15	0	0	0	0	0	0
Leucobacter	0	0	0	0	0	0	0	0	0	0	0	0	0	0	0	0	0	0	0	0	2	0	0	0	0	0	0	0	0	0	0	0	0	0	0	0
Leuconostoc	0	0	0	0	0	0	3	0	0	3	0	0	0	0	0	0	0	0	0	0	0	0	0	0	0	0	0	0	0	0	0	0	0	0	0	0
Luteimonas	0	0	0	0	0	0	0	0	0	0	0	0	0	0	0	0	0	0	0	0	1	3	0	0	0	0	0	0	0	0	0	0	0	0	0	0
Marmoricola	0	0	0	0	0	0	0	0	0	0	0	0	0	0	0	0	0	0	0	0	0	0	0	0	1	0	0	0	0	0	0	0	0	0	0	0
Massilia	0	0	0	0	0	0	0	0	1	0	0	1	0	2	0	0	0	0	0	1	0	0	0	6	0	0	1	0	0	0	0	0	0	0	0	0
Megasphaera	0	0	0	0	0	0	0	0	0	0	0	0	0	0	0	0	0	0	0	0	0	0	0	2	0	0	0	0	0	0	0	0	0	0	1	0
Meiothermus	0	0	0	0	0	0	0	0	0	0	0	0	0	0	0	0	0	0	0	0	0	0	0	0	0	0	0	7	0	0	0	0	0	0	0	0
Methanobrevibacter	0	0	0	0	0	0	0	0	0	1	0	1	0	0	0	0	0	3	0	0	0	0	0	0	0	0	0	0	0	0	0	0	0	0	0	0
Methylibium	0	0	0	0	0	10	0	0	7	0	0	0	0	0	0	0	0	0	0	0	0	0	0	0	0	1	0	0	0	20	0	0	0	0	0	0
Methylobacterium	0	13	8	0	0	3	10	0	0	81	4	0	0	27	589	0	0	0	0	0	2	48	0	7	1	0	1	5	2	3	0	5	0	0	0	0
Methylophilus	0	0	0	0	0	7	5	0	0	0	0	0	0	0	0	0	0	0	0	0	0	0	0	0	0	0	0	1	0	0	0	0	0	0	0	0
Methylopila	0	0	0	0	0	0	0	0	0	0	0	0	0	0	0	0	0	0	0	0	1	0	0	0	0	0	0	0	0	0	0	0	0	0	0	0
Microbacterium	0	0	0	0	0	3	0	0	0	21	0	0	0	0	0	0	0	0	0	1	0	2	0	0	0	0	0	6	0	3	0	0	0	0	0	0
Micrococcus	0	0	0	0	0	0	0	0	0	118	0	0	0	8	0	1	0	0	0	1	0	17	0	0	32	0	3	0	0	0	0	0	0	37	0	17
Microlunatus	0	0	0	0	0	0	0	0	8	0	0	0	0	0	0	0	0	0	0	0	0	0	0	2	0	0	0	0	0	2	0	0	0	0	0	0
Mitsuokella	12	10	3	0	0	6	0	0	20	9	0	0	1	2	0	4	3	0	0	0	0	2	0	0	0	0	0	5	1	17	0	0	0	2	0	1
Mobiluncus	6	1	0	0	1	0	0	0	0	0	0	0	0	0	1	0	594	0	274	0	0	0	46	0	1	0	0	0	0	0	0	0	28	0	515	0
Mogibacterium	0	0	0	0	0	0	0	0	0	0	0	0	0	0	0	0	0	0	0	0	0	0	1	0	1	0	0	0	0	0	0	0	0	0	0	0
Moraxella	0	0	0	0	0	0	0	0	0	0	0	0	0	0	0	0	0	0	0	0	0	0	0	7	0	0	0	0	0	0	0	0	0	0	0	0
Moryella	0	0	0	0	0	0	0	0	0	0	0	0	0	0	0	0	0	0	0	0	0	0	14	0	0	0	0	0	0	0	0	0	0	0	0	0
Mucilaginibacter	0	0	0	0	0	0	0	0	0	0	0	1	0	0	0	0	0	0	0	0	0	0	0	0	0	0	0	0	0	0	0	0	0	0	0	0
Mycobacterium	5	0	0	0	0	0	0	0	0	0	0	0	0	0	0	0	0	0	0	0	0	0	0	0	0	0	0	0	0	0	0	0	0	0	0	0
Mycoplasma	0	0	0	0	0	0	0	0	0	0	0	0	0	2426	0	0	0	0	0	0	0	0	0	0	0	0	0	0	0	0	0	1	0	0	0	0
Neisseria	0	33	2	0	0	0	0	0	0	0	0	0	0	0	0	1	5	0	0	0	76	0	0	9	5	0	0	0	0	4	1	3	0	0	0	1
Nitrospira	0	0	0	0	0	11	0	0	0	0	0	0	0	0	0	0	0	0	0	0	0	0	0	0	0	0	0	0	0	0	0	0	0	0	0	0
Nocardioides	0	0	0	0	0	23	0	0	2	0	0	0	0	0	0	0	5	0	0	0	0	0	0	8	2	0	0	0	0	0	0	5	0	0	0	0
Nosocomiicoccus	0	0	0	0	0	0	4	0	0	0	0	0	0	0	1	0	0	0	0	0	0	0	0	0	4	0	0	0	0	0	0	0	0	0	0	0
Novosphingobium	0	0	0	0	0	30	0	0	0	0	0	0	0	0	0	0	0	0	0	0	0	0	0	0	2	0	0	1	0	0	0	0	0	0	0	0
OD1_genera_incertae_sedis	0	1	1	0	0	8	0	0	0	4	5	0	0	0	0	0	0	8	0	0	0	0	0	0	0	0	1	0	0	3	0	6	0	4	0	0
Oligella	0	0	0	0	0	0	0	0	0	0	0	1	0	0	0	0	0	0	0	0	0	0	0	0	0	0	0	0	0	0	0	0	0	6	0	0
Olsenella	0	0	0	0	0	0	0	0	0	0	0	0	0	0	0	0	0	0	0	0	0	0	39	0	0	0	0	0	0	0	0	0	0	0	0	0
Opitutus	0	0	0	0	0	0	0	0	0	0	0	0	0	0	0	0	0	0	0	0	0	0	0	1	0	0	0	0	0	0	0	0	0	0	0	0
Oribacterium	0	0	0	0	0	0	0	0	0	0	0	0	0	0	0	0	0	0	0	0	0	0	0	0	0	0	0	0	0	0	0	0	0	0	0	2
Oscillibacter	0	0	0	0	0	0	0	0	0	0	0	0	0	0	0	0	0	0	0	0	0	0	0	0	8	0	0	0	0	0	0	0	0	0	0	0
Paenibacillus	4	0	0	0	0	0	0	0	0	0	0	0	0	0	0	0	0	0	0	0	0	0	0	0	0	0	0	0	0	0	0	0	0	0	0	0
Pandoraea	0	0	0	0	0	0	0	0	0	0	0	0	0	0	0	1	0	0	0	0	0	0	0	0	0	0	0	0	0	0	0	0	0	0	0	0
Pantoea	0	31	0	0	0	0	0	0	0	0	0	0	0	0	0	0	0	0	0	2	0	0	0	0	0	0	0	0	0	0	0	0	0	0	0	0
Parabacteroides	30	0	3	0	0	26	0	2	6	0	15	3	0	10	8	5	5	40	0	0	0	2	0	6	3	0	0	0	0	4	1	7	0	5	0	4
Parachlamydia	0	0	0	0	0	0	0	0	0	0	1	0	0	0	0	0	0	0	0	0	0	0	0	0	0	0	0	0	0	0	0	0	0	0	0	0
Paracoccus	0	0	0	0	0	4	0	0	0	109	0	0	0	0	0	5	0	0	0	0	0	8	0	2	1	3	4	13	0	20	0	0	0	3	0	3
Parvimonas	3	0	0	0	0	0	0	0	0	0	0	0	0	0	0	4	0	0	96	0	0	0	0	0	0	13	0	0	0	0	0	0	0	0	0	0
Patulibacter	0	0	0	0	0	0	1	0	0	0	0	0	0	0	0	0	0	0	0	0	0	0	0	0	0	0	0	0	0	0	0	0	0	0	0	0
Pedobacter	0	0	0	0	0	183	0	0	10	0	0	0	0	0	0	0	0	5	0	0	0	0	0	36	0	0	4	3	0	0	0	0	0	0	0	0
Pelomonas	17	9	0	2	0	29	10	38	15	5	16	4	0	0	1	1	21	128	0	1	0	9	0	8	2	0	0	23	0	64	0	2	0	4	0	1
Peptococcus	0	0	0	0	1	0	0	0	0	0	0	0	0	0	0	0	0	0	0	0	0	0	7	0	0	0	0	0	0	0	4	0	1	0	0	0
Peptoniphilus	31	19	35	1	64	0	1451	0	81	0	0	1	0	0	781	1	163	46	364	26	429	6	300	16	1290	3	445	22	2	0	483	0	394	29	38	5
Petrobacter	0	0	0	0	0	0	0	0	0	0	0	0	0	0	0	0	0	0	0	0	0	0	0	0	0	0	0	0	0	10	0	0	0	0	0	0
Phenylobacterium	14	12	0	1	0	10	0	0	8	0	17	5	0	0	0	3	20	1	0	0	2	1	0	1	0	1	0	30	0	5	0	6	0	0	0	1
Phycicoccus	20	0	0	0	0	0	0	0	0	0	0	0	0	0	0	0	0	0	0	0	0	0	0	0	0	0	0	0	0	0	0	0	0	0	0	0
Phyllobacterium	0	0	0	0	0	0	0	0	0	0	0	0	6	0	0	0	0	0	0	0	0	0	0	0	0	0	0	0	0	0	0	0	0	0	0	0
Planococcus	0	0	0	0	0	0	0	0	0	0	0	0	0	0	0	0	0	0	0	1	0	0	0	0	0	0	0	0	0	0	0	0	0	0	0	0
Planomicrobium	0	0	0	0	0	0	0	0	0	0	0	0	0	0	0	0	0	0	0	0	0	0	0	0	0	0	0	1	0	0	0	0	0	0	0	0
Porphyromonas	0	48	0	1	48	0	1192	0	0	0	0	0	0	0	54	3	287	0	378	1	89	0	1559	1	2784	0	0	0	1	0	227	0	952	8	205	3
Prevotella	45	0	6	4	1973	22	26	0	0	7	0	3	2	0	2	0	1351	5	3316	0	6	0	2896	5	197	13	6	5	0	14	10	0	15	9	1694	10
Propionibacterium	203	48	2	5	0	153	54	329	2087	47	241	2	5	50	14	6	155	133	1	42	12	27	0	17	9	71	16	138	1	142	13	95	0	27	1	88
Propionimicrobium	5	0	0	0	3	0	14	0	0	0	0	0	0	0	0	0	300	0	88	0	0	0	8	0	6	0	0	0	0	0	6	0	2	0	1302	0
Proteocatella	0	3	0	0	0	0	0	0	0	0	0	0	0	0	0	0	0	0	0	0	0	0	0	0	0	0	0	0	0	0	0	0	0	0	0	0
Proteus	0	0	0	0	0	4	0	0	0	0	1	0	0	0	0	0	0	28	0	0	0	0	0	0	0	0	0	0	0	20	0	0	0	0	0	0
Providencia	3	0	4	0	1	6	5	24	34	16	18	0	1	0	0	9	7	0	0	0	1	0	0	5	0	4	2	0	0	11	0	9	0	0	0	1
Pseudomonas	0	26	0	0	0	24	10	17	0	3	16	0	0	0	1	3	0	0	0	1	0	12	0	0	0	1	8	9	0	22	0	4	0	1	0	0
Pseudonocardia	0	0	0	0	0	0	0	0	0	0	0	0	0	0	0	0	0	0	0	1	0	1	0	0	0	0	0	0	0	0	0	0	0	0	0	0
Pseudoxanthomonas	0	0	0	0	0	0	0	0	0	0	0	0	0	0	0	0	0	0	0	0	0	0	0	0	0	0	0	0	0	3	0	0	0	0	0	0
Psychrobacter	0	9	0	0	0	0	0	0	0	0	0	0	0	0	0	0	0	0	0	1	3	0	0	0	0	0	0	0	0	0	0	9	0	0	0	0
Pyramidobacter	0	0	0	0	0	0	0	0	0	0	0	0	0	0	0	0	0	0	0	0	0	0	45	0	1	0	0	0	0	0	0	0	0	0	0	0
Ralstonia	1	4	0	11	0	10	0	7	36	5	15	12	0	0	334	1	19	19	0	0	1	34	0	14	0	3	2	29	0	18	2	1	1	2	0	0
Rhizobium	0	6	0	0	0	52	0	0	0	0	0	0	0	0	0	0	0	0	0	0	0	0	0	0	1	0	2	7	0	0	0	0	0	0	0	0
Rhodococcus	0	0	0	0	0	0	0	0	0	0	0	0	0	0	0	0	0	0	0	0	0	0	0	1	0	0	0	0	0	0	0	0	0	0	0	0
Rhodopseudomonas	0	0	0	0	0	1	0	0	0	0	0	0	0	0	0	0	0	0	0	0	0	0	0	0	0	0	0	0	0	0	0	0	0	0	0	0
Roseateles	0	0	2	0	0	9	0	0	0	9	0	0	0	0	0	0	0	0	0	0	0	0	0	0	0	0	0	0	0	0	0	0	0	0	0	0
Roseburia	0	0	0	0	0	0	0	0	0	0	0	0	0	0	2	0	0	0	0	2	0	0	0	0	24	2	0	0	0	0	0	0	0	0	0	0
Rothia	0	0	0	0	0	3	0	0	0	34	0	1	0	0	0	15	3	16	0	0	0	0	0	1	0	0	3	0	0	0	0	0	0	1	0	0
Rubellimicrobium	0	0	0	0	0	0	0	0	0	0	0	0	0	0	0	0	0	0	0	0	0	0	0	7	0	0	0	4	0	0	0	0	0	0	0	0
Ruminococcus	0	0	0	0	0	0	0	0	0	0	0	0	0	0	0	0	0	0	0	3	1	0	0	0	26	0	1	0	0	0	0	0	0	0	0	0
SR1_genera_incertae_sedis	0	2	0	0	0	0	0	0	0	0	0	0	0	0	0	0	0	0	0	0	0	0	0	0	0	0	0	0	0	0	0	0	0	0	0	0
Salinicoccus	0	0	0	0	0	0	0	0	0	0	0	0	0	0	0	0	0	0	0	0	0	0	0	0	3	0	0	0	0	0	0	0	0	0	0	0
Sarcina	0	0	0	0	0	0	0	0	0	0	0	0	0	0	0	0	0	0	0	0	0	0	0	0	5	0	0	0	0	0	0	0	0	0	0	0
Schlegelella	0	0	0	0	0	263	0	0	0	0	0	0	0	0	0	0	0	0	0	0	0	0	0	0	0	0	0	0	0	0	0	0	0	0	0	0
Sediminibacterium	0	0	0	0	0	0	0	0	0	0	0	0	0	0	0	0	7	0	0	0	0	0	0	0	0	0	0	0	0	0	0	0	0	0	0	0
Selenomonas	0	0	0	0	0	0	0	0	12	0	0	0	0	0	0	0	0	0	1	0	0	0	0	0	0	0	0	0	0	20	0	0	0	0	0	0
Serratia	0	0	0	0	0	0	0	14	7	0	18	0	0	0	0	0	0	0	0	0	0	0	0	0	0	0	0	0	0	0	0	0	0	0	0	0
Shuttleworthia	7	0	0	0	0	0	7	0	10	0	78	0	0	12	0	6	16	14	0	0	0	0	0	0	0	1	0	0	0	6	1	11	0	0	0	2
Simplicispira	0	0	0	0	0	0	0	0	17	0	0	0	0	0	0	0	0	0	0	0	0	0	0	0	0	0	0	0	0	0	0	0	0	0	0	0
Slackia	0	0	0	0	0	0	0	0	0	0	0	0	0	0	0	0	0	0	0	0	0	0	0	0	1	0	0	0	1	0	0	0	0	0	2	0
Sneathia	0	0	0	0	1931	0	0	0	0	0	0	0	0	1	0	0	0	0	0	0	0	0	0	0	0	0	0	0	0	0	0	0	0	0	0	0
Solirubrobacter	0	0	0	0	0	10	0	0	0	0	0	0	0	0	0	0	0	0	0	0	0	0	0	1	0	0	0	0	0	0	0	0	0	0	0	0
Spartobacteria_genera_incertae_sedis	0	0	0	0	0	0	0	0	4	0	0	0	0	0	0	0	0	0	0	0	0	0	0	0	0	0	0	0	0	7	0	0	0	0	0	0
Sphingobium	0	0	0	0	0	30	0	0	0	0	0	0	0	0	0	0	0	0	0	0	0	0	0	0	0	0	0	0	0	0	0	0	0	0	0	0
Sphingomonas	11	9	0	0	0	10	1	9	1	198	0	2	0	418	93	4	0	22	0	1	1	13	0	13	1	1	1	1	0	4	0	0	0	2	0	0
Spirochaeta	0	0	0	0	0	0	1	0	0	0	0	0	0	0	0	0	0	0	0	0	0	0	0	0	0	0	0	0	0	0	0	0	0	0	0	0
Sporacetigenium	0	0	0	0	0	0	0	0	0	0	0	0	0	0	1	0	0	0	0	0	0	0	0	0	1	0	0	0	0	0	0	0	0	0	0	0
Sporobacter	0	0	0	0	0	0	0	0	0	0	0	0	0	0	0	0	0	0	0	0	0	0	0	0	1	0	0	0	0	0	0	0	0	0	0	0
Sporosarcina	0	0	0	0	0	0	0	0	0	0	0	0	0	0	0	0	0	0	0	0	0	0	0	0	0	0	1	0	0	0	0	0	0	0	0	0
Staphylococcus	48	235	2297	55	2	108	346	39	1040	86	209	5496	34	609	375	50	49	1807	20	321	790	33	0	69	1371	252	406	203	365	5564	391	69	3	138	0	134
Stenotrophomonas	0	0	0	0	0	0	0	0	0	0	0	0	0	2	6	0	0	0	0	0	0	1	0	9	0	0	4	0	0	0	0	0	0	0	0	0
Steroidobacter	0	0	0	0	0	0	0	0	0	0	0	0	0	0	0	0	0	0	0	0	0	0	0	7	0	0	0	0	0	0	0	0	0	0	0	0
Streptococcus	25	544	1679	3	132	80	2	47	1734	97	230	1713	0	1274	457	3	27	165	6	5	24	8	3	102	121	12	11	60	12	135	19	24	0	11	0	18
Streptophyta	0	0	0	0	0	0	0	0	0	0	0	0	0	0	0	3	0	0	0	4	5	0	0	14	3	0	0	3	5	0	0	0	0	10	0	23
Subdoligranulum	0	0	0	0	0	0	0	0	0	0	0	0	0	0	0	0	0	0	0	0	0	0	0	0	6	0	0	0	1	0	0	0	0	0	0	0
Sutterella	0	0	0	0	1	0	0	0	0	0	0	0	0	0	0	0	0	0	0	0	0	0	1	0	0	0	0	0	0	0	0	0	0	0	0	0
Syntrophococcus	0	0	0	0	0	0	0	0	0	0	0	0	0	0	0	0	0	0	0	0	0	0	1	0	0	0	0	0	0	0	0	0	0	0	0	0
TM7_genera_incertae_sedis	0	0	0	0	0	0	0	0	2	0	0	0	0	0	1	0	0	0	0	0	0	0	0	0	0	0	0	0	0	0	0	0	0	0	0	0
Tepidimonas	0	0	0	0	0	0	0	0	0	0	0	0	0	0	0	0	0	0	0	0	0	0	0	0	0	0	0	0	0	4	0	0	0	0	0	2
Tessaracoccus	0	0	0	0	0	0	0	0	0	0	0	0	0	0	1	0	0	0	0	1	2	0	0	0	0	1	0	0	0	0	0	0	0	0	0	0
Treponema	0	0	0	0	0	0	0	0	0	0	0	0	0	0	0	0	0	0	0	0	0	0	0	2	0	0	0	0	0	0	0	0	0	0	0	0
Tsukamurella	0	0	0	0	0	0	0	1	0	5	0	0	0	0	0	0	0	0	0	0	0	0	0	0	0	0	0	0	0	0	0	0	0	0	0	0
Ureaplasma	0	0	0	0	0	0	0	0	0	0	0	0	10	0	0	0	0	0	0	0	0	0	0	0	0	0	0	0	0	0	0	0	0	0	0	0
Varibaculum	15	0	0	0	1	0	5	0	0	0	0	0	0	0	32	0	5	0	201	0	0	0	3	0	17	0	0	0	0	0	3	0	25	0	87	2
Variovorax	0	0	0	0	0	0	0	0	0	0	0	0	0	1	0	2	0	0	0	0	0	0	0	0	0	0	0	0	0	0	0	0	0	4	0	0
Veillonella	0	2	40	0	864	32	0	0	1	6	38	259	5136	11	6	2	5	9	1	1	16	4	9	7	21	29	2	15	0	17	20	10	0	0	1	0
Verrucomicrobium	0	0	0	0	0	0	0	0	0	0	0	0	0	0	0	0	0	0	0	0	0	0	0	0	1	0	0	0	0	0	0	0	0	0	0	0
Vibrio	0	1	1	0	0	1	0	0	0	0	0	0	0	0	0	0	0	0	0	0	0	0	0	0	0	0	0	0	1	5	0	0	0	0	0	0
Xanthomonas	0	0	0	0	0	0	0	0	0	0	0	0	0	0	0	0	0	0	0	0	0	0	0	0	0	1	0	0	0	0	0	0	0	0	0	0
Yaniella	0	1	0	0	0	0	0	0	0	0	0	0	0	0	0	0	0	0	0	0	0	0	0	0	0	0	0	0	0	0	0	0	0	0	0	0
Zimmermannella	0	0	0	0	0	0	0	0	12	128	0	0	0	0	33	0	0	43	0	0	0	0	0	0	0	6	0	496	3	0	0	0	5	0	0	0
Month 3
HadVaginal	No	No	Yes	Yes	No	Yes	Yes	Yes	Yes	No	No	Yes	Yes	Yes	Yes	Yes	No	Yes	No	No	Yes	Yes	No	Yes	Yes	Yes	Yes	No	No	Yes	Yes	Yes	Yes	Yes	No	Yes
HadAnal	No	No	No	No	Yes	No	Yes	No	Yes	No	No	Yes	No	Yes	No	Yes	No	No	No	No	No	No	Yes	No	Yes	No	Yes	No	No	Yes	No	Yes	No	Yes	No	No
ReceivedOral	No	No	No	Yes	Yes	Yes	No	Yes	Yes	No	No	Yes	Yes	Yes	No	Yes	No	Yes	No	No	No	Yes	Yes	Yes	No	Yes	Yes	No	No	Yes	Yes	Yes	No	Yes	No	Yes
Total High-quality Seq	7982	1085	N/A	3741	4968	642	3	367	4603	N/A	2566	316	3868	363	N/A	3592	5696	2227	8	6743	N/A	3102	4870	1659	5062	2948	819	1909	2628	2259	7337	5124	3474	1480	4722	3129
Abiotrophia	0	0	0	0	0	0	0	0	0	0	0	0	0	0	0	0	0	0	0	0	0	0	0	0	2	4	0	0	0	0	0	0	0	0	0	0
Acidovorax	0	0	0	0	0	0	0	0	0	0	0	0	0	0	0	3	0	0	0	0	0	0	0	0	0	0	0	1	0	0	0	0	0	0	0	0
Acinetobacter	0	0	0	0	0	19	0	12	0	0	6	1	0	0	0	0	0	0	0	1	0	2	0	2	2	0	3	0	38	0	1	0	2	7	0	0
Actinobaculum	264	0	0	0	0	0	0	0	0	0	0	0	43	1	0	0	132	0	0	0	0	0	0	0	0	0	0	0	0	0	0	0	0	0	26	0
Actinomyces	47	0	0	0	0	0	0	19	0	0	2	7	10	0	0	7	15	24	0	1	0	0	37	0	16	2	3	1	20	0	29	15	12	0	0	36
Aerococcus	0	0	0	0	0	0	0	0	8	0	0	0	333	0	0	0	0	0	0	0	0	0	0	0	0	0	0	0	0	0	0	0	0	0	0	0
Alistipes	0	0	0	0	0	0	0	0	0	0	0	0	0	0	0	0	0	0	0	0	0	0	0	0	0	0	0	1	0	0	0	0	0	0	0	0
Anaerococcus	30	41	0	3	20	0	0	16	10	0	2	0	4	0	0	35	1	42	1	1015	0	76	503	69	210	23	10	5	0	6	2620	1031	269	23	0	48
Anaerosphaera	0	0	0	0	0	0	0	0	0	0	0	0	0	0	0	0	0	0	0	1	0	0	0	0	0	0	0	0	0	0	0	0	0	0	0	0
Aquaspirillum	0	0	0	0	0	0	0	0	0	0	0	0	0	0	0	1	0	0	0	0	0	0	0	0	0	0	0	0	0	0	0	0	0	0	0	0
Arcanobacterium	224	0	0	0	0	1	0	0	0	0	0	0	31	0	0	0	44	0	0	0	0	0	6	0	0	0	0	0	0	0	0	0	0	0	12	0
Arcicella	0	0	0	0	0	0	0	0	0	0	0	0	0	0	0	0	0	0	0	0	0	0	0	0	0	0	0	0	0	1	0	0	0	0	0	0
Arthrobacter	0	0	0	0	0	0	0	0	0	0	0	0	0	0	0	0	0	0	0	0	0	2	0	0	0	0	0	0	0	0	0	0	0	0	0	0
Atopobium	9	0	0	0	3	0	0	0	34	0	0	0	0	0	0	0	0	0	0	0	0	0	4	0	0	0	0	0	0	1	0	0	0	0	0	0
Bacillariophyta	0	0	0	0	0	0	0	0	0	0	0	0	0	0	0	0	0	0	0	0	0	0	0	0	0	1	0	0	0	0	0	0	0	0	0	0
Bacillus	0	0	0	0	0	0	0	0	0	0	0	0	0	0	0	0	0	0	0	0	0	0	0	0	0	0	0	0	0	0	4	0	0	0	1	0
Barnesiella	0	0	0	0	0	0	0	0	0	0	0	0	0	0	0	0	0	0	0	0	0	0	1	0	0	0	0	0	0	0	0	0	0	0	0	0
Bdellovibrio	0	0	0	0	0	0	0	0	0	0	0	0	0	0	0	0	0	0	0	0	0	0	0	2	0	0	0	0	0	0	0	0	0	0	0	0
Blautia	0	0	0	0	0	0	0	0	0	0	0	0	0	0	0	0	0	0	0	1	0	1	0	0	2	0	0	0	0	0	0	0	0	0	0	0
Bosea	0	0	0	0	0	0	0	0	0	0	0	0	0	0	0	6	0	0	0	0	0	0	0	0	0	0	0	0	0	0	0	0	0	0	0	0
Brachybacterium	0	0	0	0	2	0	0	0	0	0	2	0	0	0	0	0	0	0	0	0	0	0	0	0	0	0	0	0	0	0	0	0	0	0	0	0
Bradyrhizobium	0	0	0	0	0	0	0	0	0	0	2	0	1	0	0	2	0	0	0	0	0	0	0	0	0	0	0	1	0	0	0	0	0	6	0	0
Brevibacterium	0	3	0	1	0	0	0	0	0	0	0	0	0	0	0	0	0	5	0	0	0	11	1	0	1	8	0	0	0	0	1	3	0	0	0	8
Brooklawnia	0	0	0	0	0	0	0	0	0	0	0	0	0	0	0	0	1	0	0	0	0	0	0	0	13	0	0	0	0	0	0	0	0	0	0	0
Burkholderia	0	0	0	0	0	15	0	0	0	0	0	0	0	0	0	0	0	2	0	0	0	0	0	0	0	0	0	0	0	2	0	0	0	0	0	0
Butyricicoccus	0	0	0	0	0	0	0	0	0	0	0	0	0	0	0	0	0	2	0	0	0	1	0	0	0	0	0	0	0	0	0	0	0	0	0	0
Campylobacter	154	0	0	0	1	0	0	0	1	0	0	0	15	0	0	2	82	0	0	70	0	0	11	0	40	0	0	0	0	0	2	0	1	0	96	1
Capnocytophaga	0	0	0	0	0	0	0	0	0	0	1	0	0	0	0	0	0	0	0	0	0	0	0	0	0	0	0	0	0	0	0	0	0	0	0	0
Catenibacterium	0	0	0	0	0	0	0	0	0	0	0	0	0	0	0	0	0	0	0	0	0	0	0	0	0	0	0	0	0	0	0	0	3	0	0	0
Catonella	0	0	0	0	0	1	0	0	0	0	0	0	0	0	0	0	0	0	0	0	0	0	0	0	0	0	0	0	0	0	0	0	0	0	0	0
Cellvibrio	0	0	0	0	0	0	0	0	0	0	0	0	0	0	0	0	0	0	0	0	0	0	0	0	0	0	0	0	0	0	0	0	0	0	0	2
Chryseobacterium	0	0	0	0	0	0	0	0	0	0	0	0	1	0	0	0	0	0	0	0	0	0	0	1	0	0	0	8	2	0	0	0	0	0	0	0
Cloacibacterium	0	0	0	0	0	0	0	0	0	0	0	0	0	0	0	0	0	0	0	0	0	0	0	0	0	0	0	0	0	0	1	0	0	0	0	0
Collinsella	0	0	0	0	0	0	0	0	0	0	0	0	0	0	0	0	0	0	0	0	0	1	0	0	0	1	0	0	0	0	0	0	0	0	0	0
Coprococcus	0	0	0	0	0	0	0	0	0	0	0	0	0	0	0	0	0	0	0	0	0	3	0	0	0	0	0	0	0	0	0	0	0	0	0	0
Corynebacterium	17	248	0	29	244	137	3	7	169	0	46	10	4	16	0	410	29	626	4	4508	0	2790	194	1343	3045	2548	574	874	800	251	3554	2830	2011	934	18	2367
Cronobacter	0	0	0	0	0	0	0	0	0	0	0	0	0	0	0	0	0	0	0	0	0	0	0	0	0	0	0	0	0	0	0	0	0	0	0	1
Deinococcus	0	0	0	0	0	0	0	0	0	0	0	0	0	0	0	16	0	0	0	0	0	0	0	0	0	0	0	0	0	1	0	0	0	0	0	0
Delftia	0	0	0	0	0	0	0	0	0	0	0	0	0	8	0	0	0	3	0	0	0	0	0	0	0	1	0	0	0	0	0	0	0	9	0	0
Dermabacter	0	0	0	0	0	0	0	0	2	0	0	0	0	0	0	0	0	0	0	1	0	1	0	0	2	5	0	0	0	0	8	5	0	8	0	1
Desemzia	0	0	0	0	0	0	0	0	0	0	0	0	0	0	0	0	0	0	0	0	0	0	0	0	0	0	0	0	23	0	0	0	0	0	0	0
Dialister	861	0	0	0	4	0	0	0	9	0	0	0	112	0	0	0	15	2	0	8	0	0	121	0	34	0	2	0	0	0	0	0	0	0	58	0
Dietzia	0	0	0	0	0	0	0	0	0	0	0	0	0	0	0	0	0	0	0	0	0	0	0	0	0	2	0	0	0	0	0	0	0	0	0	0
Dyella	0	0	0	0	0	0	0	0	0	0	4	0	0	0	0	0	0	0	0	0	0	0	0	0	0	0	0	0	0	0	0	0	0	0	0	0
Enhydrobacter	0	0	0	0	0	0	0	0	0	0	0	0	0	0	0	0	0	0	0	0	0	0	0	0	0	0	0	0	0	0	0	1	0	0	0	0
Enterococcus	0	0	0	0	0	0	0	0	1	0	0	0	0	0	0	0	16	0	0	0	0	0	0	0	0	0	0	0	0	0	2	0	0	0	5	0
Eremococcus	0	0	0	0	0	0	0	0	0	0	0	0	0	0	0	0	0	0	0	3	0	2	1	0	0	0	0	0	0	0	0	1	1	0	0	5
Escherichia/Shigella	0	0	0	0	0	0	0	0	1	0	0	0	0	0	0	0	0	0	0	0	0	0	0	3	1	0	0	0	0	0	0	0	0	0	0	1
Eubacterium	0	0	0	0	0	0	0	0	0	0	0	0	0	0	0	0	0	0	0	0	0	0	0	0	0	0	0	0	0	0	1	0	0	0	0	0
Exiguobacterium	0	0	0	0	0	0	0	0	0	0	0	0	0	0	0	0	0	0	0	0	0	0	0	0	0	0	6	0	0	0	0	0	0	0	0	0
Facklamia	0	2	0	1	2	0	0	0	2	0	0	0	0	0	0	0	2	6	0	112	0	18	3	0	47	4	0	0	1	1	1	44	15	0	0	8
Faecalibacterium	0	0	0	0	0	0	0	0	0	0	0	0	0	0	0	0	0	0	0	0	0	1	0	0	0	0	0	0	0	0	0	0	1	4	0	0
Fastidiosipila	9	0	0	0	0	0	0	0	0	0	0	0	2	0	0	0	0	0	0	2	0	0	0	0	0	0	0	0	0	0	0	0	4	0	0	0
Filifactor	0	0	0	0	0	0	0	0	0	0	0	0	0	0	0	0	1	0	0	0	0	0	0	0	0	0	0	0	0	0	0	0	0	0	0	0
Finegoldia	7	3	0	0	6	0	0	0	0	0	0	1	1	0	0	12	28	2	1	175	0	0	43	46	212	9	6	0	4	2	297	160	94	15	9	11
Flavobacterium	0	0	0	0	0	6	0	0	0	0	0	0	0	0	0	2	0	6	0	0	0	8	0	4	1	5	0	2	3	10	0	0	0	2	0	0
Friedmanniella	0	0	0	0	0	0	0	0	0	0	0	0	0	0	0	2	0	0	0	0	0	0	0	0	0	0	0	0	0	0	0	0	0	0	0	0
Fusobacterium	0	0	0	0	0	0	0	0	0	0	0	0	0	0	0	7	34	0	0	0	0	0	8	0	0	0	0	0	0	0	3	0	0	0	63	0
Gardnerella	0	0	0	71	394	0	0	69	277	0	0	0	282	0	0	0	0	0	0	0	0	0	1	0	0	1	1	0	0	0	1	0	0	0	0	0
Gemella	0	0	0	0	0	0	0	0	41	0	8	0	0	0	0	1	0	2	0	0	0	1	0	0	2	2	0	0	3	0	3	0	0	0	0	0
Gemmatimonas	0	0	0	0	0	0	0	0	0	0	0	0	0	0	0	0	0	0	0	0	0	0	0	0	0	0	0	0	0	0	0	0	0	0	0	1
Gp3	0	0	0	0	0	1	0	0	0	0	0	0	0	0	0	0	0	0	0	0	0	0	0	0	0	0	0	0	0	0	0	0	0	0	0	0
Gp4	0	0	0	0	0	0	0	0	0	0	0	0	0	4	0	0	0	0	0	0	0	0	0	0	0	0	0	0	7	0	2	0	0	0	0	0
Gp6	0	0	0	0	0	0	0	0	0	0	0	0	0	0	0	0	0	0	0	0	0	0	0	0	0	0	0	0	0	4	0	0	0	0	0	0
GpIIa	0	0	0	0	0	0	0	0	0	0	0	0	0	0	0	0	0	0	0	0	0	0	0	0	0	2	0	0	0	0	0	0	0	0	0	0
Granulicatella	0	0	0	0	0	0	0	1	0	0	3	0	0	5	0	0	0	0	0	0	0	0	0	0	0	0	0	0	3	0	1	0	0	0	0	0
Haemophilus	0	0	0	0	0	1	0	0	0	0	1	0	0	1	0	0	0	0	0	0	0	0	0	0	0	0	0	0	0	0	1	0	0	0	0	0
Helcococcus	0	0	0	0	0	0	0	0	0	0	0	0	0	0	0	0	34	0	0	18	0	0	1	0	0	0	0	0	0	0	0	0	2	0	30	0
Howardella	0	0	0	0	1	0	0	0	0	0	0	0	0	0	0	0	0	0	0	0	0	0	4	0	0	0	0	0	0	0	0	0	0	0	0	0
Hymenobacter	0	0	0	0	0	0	0	0	0	0	0	0	0	0	0	0	0	0	0	0	0	0	0	0	0	0	2	0	0	1	0	0	0	0	0	0
Hyphomicrobium	0	1	0	0	0	0	0	0	0	0	0	0	0	0	0	0	0	0	0	0	0	0	0	0	0	0	0	0	0	0	0	0	0	0	0	1
Ilumatobacter	0	0	0	0	0	0	0	0	0	0	0	0	0	0	0	3	0	0	0	0	0	0	0	1	0	0	0	0	0	0	0	0	0	0	0	0
Janthinobacterium	0	0	0	0	0	0	0	9	0	0	0	0	0	0	0	0	0	0	0	0	0	0	0	0	0	0	0	0	0	0	0	0	0	0	0	0
Jeotgalicoccus	0	0	0	0	1	0	0	0	0	0	0	0	0	0	0	0	0	0	0	1	0	0	0	0	0	0	1	0	0	1	0	0	0	0	0	0
Jiangella	0	0	0	0	0	0	0	0	0	0	0	0	0	0	0	0	0	0	0	0	0	0	0	0	0	0	0	0	2	0	0	0	0	0	0	0
Klebsiella	0	0	0	0	1	0	0	0	0	0	0	0	0	0	0	0	0	0	0	0	0	0	0	0	0	0	0	412	0	458	0	190	0	0	0	185
Lactobacillus	0	0	0	3259	2557	0	0	0	0	0	0	0	1057	0	0	0	0	0	0	1	0	1	2	0	0	0	2	0	0	1	0	0	0	0	0	2
Lactococcus	0	0	0	0	0	0	0	0	0	0	0	0	0	0	0	0	0	0	0	0	0	0	0	0	0	0	0	0	0	0	0	0	2	0	0	0
Leptotrichia	0	0	0	0	0	0	0	2	0	0	0	0	0	0	0	0	0	0	0	0	0	0	0	0	0	0	0	0	0	0	3	0	0	0	0	0
Massilia	0	0	0	0	0	0	0	0	0	0	0	0	0	0	0	0	0	0	0	0	0	0	0	0	0	0	0	0	27	0	0	0	0	0	0	0
Megamonas	0	0	0	0	0	0	0	0	0	0	0	0	0	0	0	0	0	0	0	0	0	0	0	0	0	0	0	0	0	0	1	0	0	0	0	0
Meiothermus	0	0	0	0	0	0	0	0	0	0	0	0	0	0	0	0	0	0	0	0	0	0	0	0	0	0	0	0	0	0	0	0	0	5	0	0
Mesorhizobium	0	0	0	0	0	0	0	0	0	0	0	0	0	0	0	3	0	0	0	0	0	0	0	0	0	0	0	0	0	0	0	0	0	0	0	0
Methylibium	0	0	0	0	0	0	0	0	0	0	0	0	0	0	0	0	0	1	0	0	0	0	0	0	0	0	0	0	0	0	0	0	0	0	0	0
Methylobacterium	0	1	0	0	1	9	0	11	2	0	23	44	1	9	0	27	1	10	0	0	0	2	0	18	0	12	4	18	13	5	1	3	7	30	0	6
Methylophilus	0	0	0	0	0	0	0	0	0	0	0	0	0	0	0	0	0	0	0	0	0	0	0	0	0	0	0	0	0	0	0	0	0	6	0	0
Microbacterium	0	0	0	0	0	1	0	0	0	0	0	0	0	0	0	4	0	0	0	0	0	1	0	0	0	0	0	0	0	0	0	0	0	0	0	0
Micrococcus	0	0	0	0	0	0	0	0	2	0	0	0	0	0	0	0	0	0	0	0	0	23	0	0	2	0	13	0	0	0	0	2	2	40	0	0
Mobiluncus	52	0	0	0	0	0	0	0	0	0	0	0	9	1	0	0	329	1	0	0	0	0	31	0	0	0	0	0	0	0	0	0	12	0	80	0
Mogibacterium	0	0	0	0	0	0	0	0	0	0	0	0	0	0	0	0	0	0	0	0	0	0	1	0	0	0	0	0	0	0	0	0	0	0	0	0
Moraxella	0	0	0	0	0	0	0	0	0	0	0	0	0	0	0	0	0	0	0	0	0	0	0	0	0	0	1	0	0	0	0	0	0	0	0	0
Moryella	0	0	0	0	0	0	0	0	0	0	0	0	0	0	0	0	0	0	0	0	0	0	5	0	0	0	0	0	0	0	0	0	0	0	0	0
Mycobacterium	0	5	0	1	0	2	0	3	0	0	5	20	3	6	0	6	0	10	0	0	0	0	0	1	0	3	3	6	25	4	1	1	1	5	0	4
Mycoplasma	0	0	0	0	0	0	0	0	6	0	0	0	0	0	0	0	0	0	0	0	0	0	0	0	0	0	0	0	0	0	0	0	0	0	0	0
Naxibacter	0	0	0	0	0	0	0	0	0	0	0	0	0	0	0	0	0	0	0	0	0	0	0	0	0	0	0	0	1	0	0	0	0	0	0	0
Neisseria	0	0	0	0	0	0	0	3	0	0	0	0	0	0	0	0	0	0	0	0	0	0	0	0	4	0	0	0	0	4	0	0	0	8	0	0
Nosocomiicoccus	0	0	0	0	0	0	0	0	0	0	0	0	0	0	0	0	0	0	0	1	0	2	0	0	0	0	0	0	0	0	0	0	6	0	0	0
Novosphingobium	0	0	0	0	0	0	0	0	0	0	0	0	0	0	0	3	0	0	0	0	0	0	0	0	0	0	0	0	0	0	0	0	0	0	0	0
OD1_genera_incertae_sedis	0	0	0	0	0	4	0	0	0	0	8	0	1	0	0	2	0	5	0	0	0	2	0	4	0	4	1	0	20	1	0	0	1	3	0	0
OP10_genera_incertae_sedis	0	0	0	0	0	0	0	0	0	0	0	0	0	0	0	0	0	0	0	0	0	0	0	0	0	0	0	0	0	2	0	0	0	0	0	0
OP11_genera_incertae_sedis	0	0	0	0	0	0	0	0	0	0	1	0	0	0	0	0	0	0	0	0	0	0	0	0	0	0	0	0	0	0	0	0	0	1	0	0
Olsenella	0	0	0	0	0	0	0	0	0	0	0	0	0	0	0	0	0	0	0	0	0	0	2	0	0	0	0	0	0	0	0	0	0	0	0	0
Paenibacillus	0	0	0	0	0	0	0	0	0	0	0	0	0	0	0	2	0	0	0	0	0	0	0	0	0	0	0	0	0	0	0	0	0	0	0	0
Paludibacter	0	0	0	0	0	0	0	0	0	0	0	0	0	0	0	0	0	3	0	0	0	0	0	0	0	0	0	0	0	0	0	0	0	0	0	0
Paracoccus	0	0	0	0	0	0	0	0	0	0	0	0	0	0	0	0	0	0	0	0	0	1	0	0	0	0	2	0	0	0	0	0	2	0	0	0
Parvimonas	58	0	0	1	0	0	0	0	0	0	0	0	7	0	0	0	0	0	0	0	0	0	0	0	0	0	0	0	0	0	0	0	0	0	0	0
Pelomonas	0	2	0	0	0	3	0	6	1	0	4	6	0	0	0	2	0	0	0	0	0	0	0	0	0	0	1	1	0	0	0	0	1	0	0	0
Pelosinus	0	0	0	0	0	0	0	0	0	0	0	0	0	0	0	0	0	0	0	0	0	0	0	0	0	2	0	0	0	0	0	0	0	0	0	0
Peptococcus	0	0	0	0	0	0	0	0	0	0	0	0	0	0	0	0	0	0	0	3	0	0	3	0	0	0	0	0	0	0	0	0	4	0	0	0
Peptoniphilus	257	4	0	0	3	1	0	0	0	0	2	0	24	0	0	7	408	2	0	168	0	1	259	3	255	7	4	3	1	9	237	5	176	0	185	50
Phenylobacterium	0	0	0	0	0	0	0	5	0	0	0	5	0	0	0	0	0	2	0	0	0	1	0	0	0	0	0	0	0	0	0	0	0	0	0	0
Phyllobacterium	0	0	0	0	0	0	0	0	0	0	0	0	0	0	0	0	0	6	0	0	0	0	0	0	0	0	0	0	0	0	0	0	3	0	0	0
Pigmentiphaga	0	0	0	0	0	0	0	0	0	0	0	0	0	0	0	0	0	0	0	0	0	0	0	1	0	0	0	0	0	0	0	0	0	0	0	0
Polynucleobacter	0	0	0	0	0	0	0	0	0	0	0	0	0	0	0	0	0	0	0	0	0	0	0	0	0	0	0	0	0	0	0	1	0	0	0	0
Porphyrobacter	0	0	0	0	0	0	0	0	0	0	0	0	0	0	0	0	0	0	0	0	0	0	0	0	2	0	0	0	0	0	0	0	0	0	0	0
Porphyromonas	71	0	0	0	6	0	0	0	1	0	0	0	6	0	0	0	89	1	0	10	0	1	398	1	141	0	0	2	0	1	12	1	117	0	250	34
Prevotella	1906	0	0	0	129	0	0	4	662	0	0	0	274	0	0	11	1294	4	0	24	0	0	815	0	128	0	0	0	0	2	8	0	6	3	1415	1
Propionibacterium	1	36	0	2	2	43	0	54	4	0	50	75	1	122	0	1415	1	32	0	23	0	19	0	18	4	43	28	16	52	26	8	5	7	76	0	6
Propionimicrobium	195	0	0	0	0	1	0	0	0	0	0	0	30	0	0	0	313	1	0	0	0	0	0	0	0	0	1	0	0	1	0	0	0	0	74	0
Providencia	0	0	0	0	0	0	0	0	0	0	0	0	0	0	0	0	0	1	0	0	0	0	0	0	0	0	0	0	0	0	0	0	0	0	0	0
Pseudoalteromonas	0	0	0	0	0	0	0	0	0	0	0	0	0	0	0	0	0	0	0	0	0	0	0	0	0	0	0	0	4	0	0	0	0	0	0	0
Pseudomonas	0	0	0	0	0	0	0	3	0	0	0	0	0	0	0	2	0	0	0	1	0	0	0	0	1	0	0	1	0	0	0	0	0	3	0	3
Pyramidobacter	0	0	0	0	0	0	0	0	0	0	0	0	0	0	0	0	0	0	0	0	0	0	0	0	68	0	0	0	0	0	0	0	0	0	0	0
Ralstonia	0	2	0	0	0	7	0	4	0	0	3	6	0	6	0	8	0	3	0	0	0	0	0	0	0	1	0	0	0	0	0	0	4	3	0	0
Rheinheimera	0	0	0	0	0	0	0	0	0	0	0	0	0	0	0	0	0	0	0	0	0	0	0	0	0	0	0	0	8	0	2	0	0	0	0	0
Rhodococcus	0	0	0	0	0	0	0	0	0	0	0	0	0	0	0	7	0	0	0	0	0	0	0	0	0	0	0	0	30	0	0	0	0	0	0	0
Rhodopseudomonas	0	0	0	1	0	0	0	0	0	0	0	0	0	0	0	0	0	0	0	0	0	0	0	0	0	0	0	0	0	0	0	0	0	0	0	0
Rickettsia	0	0	0	0	0	0	0	0	0	0	0	0	0	0	0	0	0	0	0	0	0	0	0	0	0	0	2	0	0	0	0	0	0	0	0	0
Roseomonas	0	0	0	0	0	0	0	0	0	0	0	0	0	0	0	0	0	0	0	0	0	0	0	0	0	0	0	0	0	0	0	0	0	18	0	0
Rothia	0	0	0	0	0	0	0	4	0	0	3	0	0	1	0	1	0	0	0	0	0	0	0	0	0	0	1	0	0	1	6	0	0	5	0	0
Sediminibacterium	0	0	0	0	0	0	0	0	0	0	0	0	0	0	0	0	0	0	0	0	0	0	0	0	0	0	0	0	9	0	0	0	0	0	0	0
Slackia	0	0	0	0	0	0	0	0	0	0	0	0	0	0	0	0	0	0	0	0	0	0	2	0	0	0	0	0	0	0	0	0	0	0	0	0
Sneathia	0	0	0	1	161	0	0	0	2177	0	1	0	0	0	0	0	0	0	0	0	0	0	0	0	0	0	1	0	0	0	0	0	0	0	0	0
Solirubrobacter	0	0	0	0	0	0	0	0	0	0	0	0	0	0	0	0	0	0	0	0	0	0	0	0	0	0	0	0	0	3	0	0	0	0	0	0
Spartobacteria_genera_incertae_sedis	0	0	0	0	0	1	0	0	0	0	0	0	0	0	0	0	0	0	0	0	0	0	0	0	0	0	0	0	0	0	0	0	0	0	0	0
Sphingobacterium	0	0	0	0	0	0	0	0	0	0	0	3	0	0	0	0	0	0	0	0	0	0	0	0	0	0	0	0	0	0	0	0	0	0	0	0
Sphingomonas	0	12	0	0	0	14	0	28	1	0	14	72	7	41	0	24	4	25	0	3	0	3	0	17	1	13	12	6	13	21	0	2	13	63	0	6
Spirosoma	0	0	0	0	0	0	0	0	0	0	0	0	0	0	0	0	0	0	0	0	0	0	0	0	0	0	0	0	2	0	0	0	0	0	0	0
Sporacetigenium	0	0	0	0	0	0	0	0	0	0	0	0	0	0	0	0	0	4	0	0	0	0	0	3	0	0	0	0	0	0	0	0	0	0	0	0
Staphylococcus	2	35	0	72	11	3	0	8	51	0	97	24	3	8	0	594	6	1250	1	163	0	41	3	13	506	154	67	64	922	856	317	431	32	50	0	47
Stenotrophomonas	0	0	0	0	0	0	0	0	0	0	5	0	0	0	0	0	0	0	0	0	0	0	0	0	0	0	0	0	0	0	0	0	0	0	0	0
Stenoxybacter	0	0	0	0	0	0	0	0	0	0	1	0	0	0	0	0	0	0	0	0	0	0	0	0	0	0	0	0	0	0	0	0	0	0	0	0
Steroidobacter	0	0	0	0	0	0	0	0	0	0	0	0	0	0	0	0	0	0	0	0	0	0	0	0	0	0	0	0	0	0	0	0	4	0	0	0
Streptococcus	69	652	0	0	128	335	0	44	0	0	2158	0	10	36	0	47	179	4	0	0	0	2	30	10	4	2	6	6	44	10	32	1	3	23	9	3
Streptophyta	0	1	0	2	0	0	0	3	0	0	11	0	11	8	0	715	0	0	0	0	0	2	1	44	2	3	9	9	313	3	3	2	0	9	1	0
Subdivision3_genera_incertae_sedis	0	0	0	0	0	0	0	0	0	0	0	0	0	0	0	0	0	0	0	0	0	0	0	0	0	0	0	0	1	0	0	0	0	0	0	0
Subdoligranulum	0	0	0	0	0	0	0	0	0	0	0	0	0	0	0	0	0	0	0	0	0	0	0	0	0	0	0	0	0	1	0	0	0	0	0	0
Sutterella	0	0	0	0	0	0	0	0	0	0	0	0	0	0	0	0	0	0	0	0	0	0	1	0	0	0	0	0	0	0	0	0	0	0	0	0
TM7_genera_incertae_sedis	0	0	0	0	0	0	0	0	0	0	0	0	0	0	0	0	0	1	0	0	0	0	0	0	0	0	0	0	0	0	0	0	0	1	0	0
Tatlockia	0	0	0	0	0	0	0	0	0	0	0	1	0	0	0	0	0	0	0	0	0	0	0	0	0	0	0	0	0	0	0	0	0	0	0	0
Tepidimonas	0	0	0	0	0	0	0	0	0	0	0	0	0	0	0	0	0	0	0	0	0	0	0	0	0	0	0	0	0	0	1	0	0	0	0	0
Terrimonas	0	0	0	0	0	0	0	0	0	0	0	0	0	0	0	0	0	0	0	0	0	0	0	0	0	0	4	0	0	0	0	0	0	0	0	0
Tessaracoccus	0	0	0	0	0	0	0	0	0	0	0	0	0	0	0	0	0	0	0	0	0	0	0	0	0	14	0	0	0	0	0	0	0	0	0	0
Thermobacillus	0	0	0	0	0	0	0	0	0	0	0	0	0	0	0	0	0	0	0	0	0	0	0	0	0	0	0	1	0	0	0	0	0	0	0	0
Ureaplasma	0	0	0	0	0	0	0	0	13	0	0	0	33	0	0	0	0	0	0	0	0	0	0	0	0	0	0	0	0	0	0	0	0	0	0	0
Varibaculum	465	0	0	0	0	0	0	0	0	0	0	0	66	0	0	0	125	3	0	0	0	0	10	0	4	0	0	0	0	0	0	1	3	0	7	2
Variovorax	0	0	0	0	0	0	0	0	0	0	0	0	0	0	0	0	0	0	0	0	0	0	0	0	0	0	0	0	0	0	1	0	0	0	0	0
Veillonella	0	0	0	0	398	0	0	30	498	0	0	1	351	0	0	2	0	0	0	1	0	0	21	3	0	0	0	0	5	1	14	0	2	3	1	0
Weissella	0	0	0	0	0	0	0	0	0	0	0	0	0	0	0	0	0	0	0	0	0	0	2	0	0	0	0	0	0	0	0	0	0	0	0	0
Williamsia	0	0	0	0	0	0	0	0	0	0	0	0	0	0	0	0	0	0	0	0	0	0	0	0	0	0	0	0	13	0	0	0	0	0	0	0
Yersinia	0	0	0	0	0	0	0	0	0	0	0	0	0	0	0	1	0	0	0	0	0	0	0	0	0	0	0	0	0	0	0	0	0	0	0	0
Zimmermannella	0	0	0	0	2	0	0	0	0	0	0	0	0	0	0	0	0	0	0	0	0	0	2	0	0	0	0	18	0	0	0	0	2	0	0	2
